# Supplementary material for: Intranasal cocaine self-administration in male mice
Source: Nat Commun. 2025 Dec 5;16:10916. doi: 10.1038/s41467-025-65875-w (PMC12680761; doi:10.1038/s41467-025-65875-w)
Supplement: Supplementary file 6 — Source Data [file 41467_2025_65875_MOESM6_ESM.xlsx]

## Sheet: 1B
Codition	Day	Animal A	Animal B	Animal C	Animal D	Animal E
No Reinforcer	-4	53	20	18	25	7
No Reinforcer	-3	64	16	10	36	1
No Reinforcer	-2	28	34	38	8	7
No Reinforcer	-1	20	62	39	21	2
FR2	1	39	53	84	150	26
FR2	2	36	93	19	143	25
FR5	3	63	61	49	260	7
FR5	4	225	126	20	173	19

## Sheet: 1D
	Dose (mg/kg)
Time (s) vs Cumulative Responses	0.1					3.0					6
Time (1s bins)	Animal A	Animal B	Animal C	Animal D	Animal E	Animal A	Animal B	Animal C	Animal D	Animal E	Animal A	Animal B	Animal C	Animal D	Animal E
1	0	0	0	0	0	0	0	0	0	0	0	0	0	0	0
2	0	0	0	0	0	0	0	0	0	0	0	0	0	0	0
3	0	0	0	0	0	0	0	0	0	0	0	0	0	0	0
4	0	0	0	0	0	0	0	0	0	0	0	0	0	0	0
5	0	0	0	0	0	0	0	0	0	0	0	0	0	0	0
6	0	0	0	0	0	0	0	0	0	0	0	0	0	0	0
7	0	0	0	0	0	0	0	0	0	0	0	0	0	0	0
8	0	0	0	0	0	0	0	0	0	0	0	0	0	0	0
9	0	0	0	0	0	0	0	0	0	0	0	0	0	0	0
10	0	0	0	0	0	0	0	0	0	0	0	0	0	0	0
11	0	0	0	0	0	0	0	0	0	0	0	0	0	0	0
12	0	0	0	0	0	0	0	0	0	0	0	0	0	0	0
13	0	0	0	0	0	0	0	0	0	0	0	0	0	0	0
14	0	0	0	0	0	0	0	0	0	0	0	0	0	0	0
15	0	0	0	0	0	0	0	0	0	0	0	0	0	0	0
16	0	0	0	0	0	0	0	0	0	0	0	0	0	0	0
17	0	0	0	0	0	0	0	0	0	0	0	0	0	0	0
18	0	0	0	0	0	0	0	0	0	0	0	0	0	0	0
19	0	0	0	0	0	0	0	0	0	1	0	0	0	0	0
20	0	0	0	0	0	0	0	0	0	1	0	0	0	0	0
21	0	0	0	0	0	0	0	0	0	1	0	0	0	0	0
22	0	0	0	0	0	0	0	0	0	1	0	0	0	0	0
23	0	0	0	0	0	0	0	0	0	1	0	0	0	0	0
24	0	0	0	0	0	0	0	0	0	1	0	0	0	0	0
25	0	0	0	0	0	0	0	0	0	1	0	0	0	0	0
26	0	0	0	0	0	0	0	0	0	1	0	0	0	0	0
27	0	0	0	0	0	0	0	0	0	1	0	0	0	0	0
28	0	0	0	0	0	0	0	0	0	1	0	0	0	0	0
29	0	0	0	0	0	0	0	0	0	1	0	0	0	0	0
30	0	0	0	0	0	0	0	0	0	1	0	0	0	0	0
31	0	0	0	0	0	0	0	0	0	1	0	0	0	0	0
32	0	0	0	0	0	0	0	0	0	1	0	0	0	0	0
33	0	0	0	0	0	0	0	0	0	1	0	0	0	0	0
34	0	0	0	0	0	0	0	0	0	1	0	0	0	0	0
35	0	0	0	0	0	0	0	0	0	1	0	0	0	0	0
36	0	0	0	0	0	0	0	0	0	1	0	0	0	0	0
37	0	0	0	0	0	0	0	0	0	1	0	0	0	0	0
38	0	0	0	0	0	0	0	0	0	1	0	0	0	0	0
39	0	0	0	0	0	0	0	0	0	1	0	0	0	0	0
40	0	0	0	0	0	0	0	0	0	1	0	0	0	0	0
41	0	0	0	0	0	0	0	0	0	1	0	0	0	0	0
42	0	0	0	0	0	0	0	0	0	1	0	0	0	0	0
43	0	0	0	0	0	0	0	0	0	1	0	0	0	0	0
44	0	0	0	0	0	0	0	0	0	1	0	0	0	0	0
45	0	0	0	0	0	0	0	0	0	1	0	0	0	0	0
46	0	0	0	0	0	0	0	0	0	1	1	0	0	0	0
47	0	0	0	0	0	0	0	0	0	1	1	0	0	0	0
48	0	0	0	0	0	0	0	0	0	1	1	1	0	0	0
49	0	0	0	0	0	0	0	0	0	1	1	1	0	0	0
50	0	0	0	0	0	0	0	0	0	1	1	1	0	0	0
51	0	0	0	0	0	0	0	0	0	1	1	1	0	0	0
52	0	0	0	0	0	0	0	0	0	1	1	1	0	0	0
53	0	0	0	0	0	0	0	0	0	1	1	1	0	0	0
54	0	0	0	0	0	0	0	0	0	1	1	1	0	0	0
55	0	0	0	0	0	0	0	0	0	1	1	1	0	0	0
56	0	0	0	0	0	0	0	0	0	1	1	1	0	0	0
57	0	0	0	0	0	0	0	0	0	1	1	1	0	0	0
58	0	0	0	0	0	0	0	0	0	1	1	1	0	0	0
59	0	0	0	0	0	0	0	0	0	1	1	1	0	0	0
60	0	0	0	0	0	0	0	0	0	1	1	1	0	0	0
61	0	0	0	0	0	0	0	0	0	1	1	1	0	0	0
62	0	0	0	0	0	0	0	0	0	1	1	1	0	0	0
63	0	0	0	0	0	0	0	0	0	1	1	1	0	0	0
64	0	0	0	0	0	0	0	0	0	1	1	1	0	0	0
65	0	0	0	0	0	0	0	0	0	1	1	1	0	0	0
66	0	0	0	0	0	0	0	0	0	1	1	1	0	0	0
67	0	0	0	0	0	0	0	0	0	1	1	1	0	0	0
68	0	0	0	0	0	0	0	0	0	1	1	1	0	0	0
69	0	0	0	0	0	0	0	0	0	1	1	1	0	0	0
70	0	0	0	0	0	0	0	0	0	1	1	1	0	0	0
71	0	0	0	0	0	0	0	0	0	1	1	1	0	0	0
72	0	0	0	0	0	0	0	0	0	1	1	1	0	0	0
73	0	0	0	0	0	0	0	0	0	1	1	1	0	0	0
74	0	0	0	0	0	0	0	0	0	1	1	1	0	0	0
75	0	0	0	0	0	0	0	0	0	1	1	1	0	0	0
76	0	0	0	0	0	0	0	0	0	1	1	1	0	0	0
77	0	0	0	0	0	0	0	0	0	1	1	1	0	0	0
78	0	0	0	0	0	0	0	0	0	1	1	1	0	0	0
79	0	0	0	0	0	0	0	0	0	1	1	1	0	0	0
80	0	0	0	0	0	0	0	0	0	1	1	1	0	0	0
81	0	0	0	0	0	0	0	0	0	1	1	1	0	0	0
82	0	0	0	0	0	0	0	0	0	1	1	1	0	0	0
83	0	0	0	0	0	0	0	0	0	1	1	1	0	0	0
84	0	0	0	0	0	0	0	0	0	1	1	1	0	0	0
85	0	0	0	0	0	0	0	0	0	1	1	1	0	0	0
86	0	0	0	0	0	0	0	0	0	1	1	1	0	0	0
87	0	0	0	0	0	0	0	0	0	1	1	1	0	0	0
88	0	0	0	0	0	0	0	0	0	1	1	1	0	0	0
89	0	0	0	0	0	0	0	0	0	1	1	1	0	0	0
90	0	0	0	0	0	0	0	0	0	1	1	1	0	0	0
91	0	0	0	0	0	0	0	0	0	1	1	1	0	0	0
92	0	0	0	0	0	0	0	0	0	1	1	1	0	0	0
93	0	0	0	0	0	0	0	0	0	1	1	1	0	0	0
94	0	0	0	0	0	0	0	0	0	1	1	1	0	0	1
95	0	0	0	0	0	0	0	0	0	1	1	1	0	0	1
96	0	0	0	0	0	0	0	0	0	1	1	1	0	0	1
97	0	0	0	0	0	0	0	0	0	1	1	1	0	0	1
98	0	0	0	0	0	0	0	0	0	1	1	1	0	0	1
99	0	0	0	0	0	0	0	0	0	1	1	1	0	0	1
100	0	0	0	0	0	0	0	0	0	1	1	1	0	0	1
101	0	0	0	0	0	0	0	0	0	1	1	1	0	0	1
102	0	0	0	0	0	0	0	0	0	1	1	1	0	0	1
103	0	0	0	0	0	0	0	0	0	1	1	1	0	0	1
104	0	0	0	0	0	0	0	0	0	1	1	1	0	0	1
105	0	0	0	0	0	0	0	0	0	1	1	1	0	0	1
106	0	0	0	0	0	0	0	0	0	1	1	1	0	0	1
107	0	0	0	0	0	0	0	0	0	1	1	1	0	0	1
108	0	0	0	0	0	0	0	0	0	1	1	1	0	0	1
109	0	0	0	0	0	0	0	0	0	1	1	1	0	0	1
110	0	0	0	0	0	0	0	0	0	1	1	1	0	0	1
111	0	0	0	0	0	0	0	0	0	1	1	1	0	0	1
112	0	0	0	0	0	0	0	0	0	1	1	1	0	0	1
113	0	0	0	0	0	0	0	0	0	1	1	1	0	0	1
114	0	0	0	0	0	0	0	0	0	1	1	1	0	0	1
115	0	0	0	0	0	0	0	0	0	1	1	1	0	0	1
116	0	0	0	0	0	0	0	0	0	1	1	1	0	0	1
117	0	1	0	0	0	0	0	0	0	1	1	1	0	0	1
118	0	1	0	0	0	0	0	0	0	1	1	1	0	0	1
119	0	1	0	0	0	0	0	0	0	1	1	1	0	0	1
120	0	1	0	0	0	0	0	0	0	1	1	1	0	0	1
121	0	1	0	0	3	0	0	0	0	1	1	1	0	0	1
122	0	1	0	0	3	0	0	0	0	1	1	1	0	0	1
123	0	1	0	0	3	0	0	0	0	1	1	1	0	0	1
124	0	1	0	0	3	0	0	0	0	1	1	1	0	0	1
125	0	2	0	0	3	0	0	0	0	1	1	2	0	0	1
126	0	2	0	0	3	0	0	0	0	1	1	2	0	0	1
127	0	2	0	0	3	0	0	0	0	1	1	2	0	0	1
128	0	3	0	0	3	0	0	0	0	1	1	2	0	0	1
129	0	3	0	0	3	0	0	0	0	1	1	2	0	0	1
130	0	3	0	0	3	0	0	0	0	1	1	3	0	0	1
131	0	3	0	0	3	0	0	0	0	1	1	8	0	0	1
132	0	3	0	0	3	0	0	0	0	1	1	10	0	0	1
133	0	3	0	0	3	0	0	0	0	1	1	10	0	0	1
134	0	3	0	0	3	0	0	0	0	1	1	10	0	0	1
135	0	3	0	0	3	0	0	0	0	1	1	10	0	0	1
136	0	3	0	0	3	0	0	0	0	1	1	10	0	0	1
137	0	3	0	0	3	0	0	0	0	1	1	10	0	0	1
138	0	3	0	0	3	0	0	0	0	1	1	10	0	0	1
139	0	3	0	0	3	0	0	0	0	1	1	10	0	0	1
140	0	3	0	0	3	0	0	0	0	1	1	10	0	0	1
141	0	3	0	0	3	0	0	0	0	1	1	10	0	0	1
142	0	3	0	0	3	0	0	0	0	1	1	10	0	0	1
143	0	3	0	0	3	0	0	0	0	1	1	10	0	0	1
144	0	3	0	0	3	0	0	0	0	1	1	10	0	0	1
145	0	3	0	0	3	0	0	0	0	1	1	10	0	0	1
146	0	3	0	0	3	0	0	0	0	1	1	10	0	0	1
147	0	3	0	0	3	0	0	0	0	1	1	10	0	0	1
148	0	3	0	0	3	0	0	0	0	1	1	10	0	0	1
149	0	3	0	0	3	0	0	0	0	1	1	10	0	0	1
150	0	3	0	0	3	0	0	0	0	1	1	10	0	0	1
151	0	3	0	0	3	0	0	0	0	1	1	10	0	0	1
152	0	3	0	0	3	0	0	0	0	1	1	10	0	0	1
153	0	3	0	0	3	0	0	0	0	1	1	10	0	0	1
154	0	3	0	0	3	0	0	0	0	1	1	10	0	0	1
155	0	3	0	0	3	0	0	0	0	1	1	10	0	0	1
156	0	3	0	0	3	0	0	0	0	1	1	10	0	0	1
157	0	3	0	0	3	0	0	0	0	1	1	10	0	0	1
158	0	5	0	0	3	0	0	0	0	1	1	10	0	0	1
159	0	5	0	0	3	0	0	0	0	1	1	10	0	0	1
160	0	5	0	0	3	0	0	0	0	1	1	10	0	0	1
161	0	5	0	0	3	0	0	0	0	1	1	10	0	0	1
162	0	5	0	0	3	0	0	0	0	1	1	10	0	0	1
163	0	5	0	0	3	0	0	0	0	1	1	10	0	0	1
164	0	5	0	0	3	0	0	0	0	1	1	10	0	0	1
165	0	5	0	0	3	0	0	0	0	1	1	10	0	0	1
166	0	5	0	0	3	0	0	0	0	1	1	10	0	0	1
167	0	5	0	0	3	0	0	0	0	1	1	10	0	0	1
168	0	5	0	0	3	0	0	0	0	1	1	10	0	0	1
169	0	5	0	0	3	0	0	0	0	1	1	10	0	0	1
170	0	6	0	0	3	0	0	0	0	1	1	10	0	0	1
171	0	6	0	0	3	0	0	0	0	1	1	10	0	0	1
172	0	6	0	0	3	0	0	0	0	1	1	10	0	0	1
173	0	6	0	0	3	0	0	0	0	1	1	10	0	0	1
174	0	6	0	0	3	0	0	0	0	1	1	10	0	0	1
175	0	6	0	0	3	0	0	0	0	1	1	10	0	0	1
176	0	6	0	0	3	0	0	0	0	1	1	10	0	0	1
177	0	6	0	0	3	0	0	0	0	1	1	10	0	0	1
178	0	6	0	0	3	0	0	0	0	1	1	10	0	0	1
179	0	6	0	0	3	0	0	0	0	1	1	10	0	0	1
180	0	6	0	0	3	0	0	0	0	1	1	10	0	0	1
181	0	6	0	0	3	0	0	0	0	1	1	10	0	0	1
182	0	6	0	0	3	0	0	0	0	1	1	10	0	0	1
183	0	6	0	0	3	0	0	0	0	1	1	10	0	0	1
184	0	6	0	0	3	0	0	0	0	1	1	10	0	0	1
185	0	6	0	0	3	0	0	0	0	1	1	10	0	0	1
186	0	6	0	0	3	0	0	0	0	1	1	10	0	0	1
187	0	6	0	0	3	0	0	0	0	1	1	10	0	0	1
188	0	6	0	0	3	0	0	0	0	1	1	10	0	0	1
189	0	6	0	0	3	0	0	0	0	1	1	10	0	0	1
190	0	6	0	0	3	0	0	0	0	1	1	10	0	0	1
191	0	6	0	0	3	0	0	0	0	1	1	10	0	0	1
192	0	6	0	0	3	0	0	0	0	1	1	10	0	0	1
193	0	6	0	0	3	0	0	0	0	1	1	10	0	0	1
194	0	6	0	0	3	0	0	0	0	1	1	10	0	0	1
195	0	6	0	0	3	0	0	0	0	1	1	10	0	0	1
196	0	6	0	0	3	0	0	0	0	1	1	10	0	0	1
197	0	6	0	0	3	0	0	0	0	1	1	10	0	0	1
198	0	6	0	0	3	0	0	0	0	1	1	10	0	0	1
199	0	6	0	0	3	0	0	0	0	1	1	10	0	0	1
200	0	6	0	0	3	0	0	0	0	1	1	10	0	0	1
201	0	6	0	0	3	0	0	0	0	1	1	10	0	0	1
202	0	6	0	0	3	0	0	0	0	1	1	10	0	0	1
203	0	6	0	0	3	0	0	0	0	1	1	10	0	0	1
204	0	6	0	0	3	0	0	0	0	1	1	10	0	0	1
205	0	6	0	0	3	0	0	0	0	1	1	10	0	0	1
206	0	6	0	0	3	0	0	0	0	1	1	10	0	0	1
207	0	6	0	0	3	0	0	0	0	1	1	10	0	0	1
208	0	6	0	0	3	0	0	0	0	1	1	10	0	0	1
209	0	6	0	0	3	0	0	0	0	1	1	10	0	0	1
210	0	6	0	0	3	0	0	0	0	1	1	10	0	0	1
211	0	6	0	0	3	0	0	0	0	1	1	10	0	0	1
212	0	6	0	0	3	0	0	0	0	1	1	10	0	0	1
213	0	6	0	0	3	0	0	0	0	1	1	10	0	0	1
214	0	6	0	0	3	0	0	0	0	1	1	10	0	0	1
215	0	6	0	0	3	0	0	0	0	1	1	10	0	0	1
216	0	6	0	0	3	0	0	0	0	1	1	10	0	0	1
217	0	6	0	0	3	0	0	0	0	1	1	10	0	0	1
218	0	6	0	0	3	0	0	0	0	1	1	10	0	0	1
219	0	6	0	0	3	0	0	0	0	1	1	10	0	0	1
220	0	6	0	0	3	0	0	0	0	1	1	10	0	0	1
221	0	6	0	0	3	0	0	0	0	1	1	10	0	0	1
222	0	6	0	0	3	0	0	0	0	1	1	10	0	0	1
223	0	6	0	0	3	0	0	0	0	1	1	10	0	0	1
224	0	6	0	0	3	0	0	0	0	1	1	10	0	0	1
225	0	6	0	0	3	0	0	0	0	1	1	10	0	0	1
226	0	6	0	0	3	0	0	0	0	1	1	10	0	0	1
227	0	6	0	0	3	0	0	0	0	1	1	10	0	0	1
228	0	6	0	0	3	0	0	0	0	2	1	10	0	0	1
229	0	6	0	0	3	0	0	0	0	2	1	10	0	0	1
230	0	6	0	0	3	0	0	0	0	2	1	10	0	0	1
231	0	6	0	0	3	0	0	0	0	2	1	10	0	0	1
232	0	6	0	0	3	0	0	0	0	2	1	10	0	0	1
233	0	6	0	0	3	0	0	0	1	2	1	10	0	0	1
234	0	6	0	0	3	0	0	0	1	2	1	10	0	0	1
235	0	6	0	0	3	0	0	0	1	2	1	10	0	0	1
236	0	6	0	0	3	0	0	0	1	2	1	10	0	0	1
237	0	6	0	0	3	0	0	0	1	2	1	10	0	0	1
238	0	6	0	0	3	0	0	0	1	2	1	10	0	0	1
239	0	6	0	0	3	0	0	0	1	2	1	10	0	0	1
240	0	6	0	0	3	0	0	0	1	2	1	10	0	0	1
241	0	6	0	0	3	0	0	0	1	2	1	10	0	0	1
242	0	6	0	0	3	0	0	0	1	2	1	10	0	0	1
243	0	6	0	0	3	0	0	0	1	2	1	10	0	0	1
244	0	6	0	0	3	0	0	0	1	2	1	10	0	0	1
245	0	6	0	0	3	0	0	0	1	2	1	10	0	0	1
246	0	6	0	0	3	0	0	0	1	2	1	10	0	0	1
247	0	6	0	0	3	0	0	0	1	2	1	10	0	0	1
248	0	6	0	0	3	0	0	0	1	2	1	10	0	0	1
249	0	6	0	0	3	0	0	0	1	2	1	10	0	0	1
250	0	6	0	0	3	0	0	0	1	2	1	10	0	0	1
251	0	6	0	0	3	0	0	0	1	2	1	10	0	0	1
252	0	6	0	0	3	0	0	0	1	2	1	10	0	0	1
253	0	6	0	0	3	0	0	0	1	2	1	10	0	0	1
254	0	6	0	0	3	0	0	0	1	2	1	10	0	0	1
255	0	6	0	0	3	0	0	0	1	2	1	10	0	0	1
256	0	6	0	0	3	0	0	0	1	2	1	10	0	0	1
257	0	6	0	0	3	0	0	0	1	2	1	10	0	0	1
258	0	6	0	0	3	0	0	0	1	2	1	10	0	0	1
259	0	6	0	0	3	0	0	0	1	2	1	10	0	0	1
260	0	6	0	0	3	0	0	0	1	2	1	10	0	0	1
261	0	6	0	0	3	0	0	0	1	2	1	10	0	0	1
262	0	6	0	0	3	0	0	0	1	2	1	10	0	0	1
263	0	6	0	0	3	0	0	0	1	2	1	10	0	0	1
264	0	6	0	0	3	0	0	0	1	2	1	10	0	0	1
265	0	6	0	0	3	0	0	0	1	2	1	10	0	0	1
266	0	6	0	0	3	0	0	0	1	2	1	10	0	0	1
267	0	6	0	0	3	0	0	0	1	2	1	10	0	0	1
268	0	6	0	0	3	0	0	0	1	2	1	10	0	0	1
269	0	6	0	0	3	0	0	0	1	2	1	10	0	0	1
270	0	6	0	0	3	0	0	0	1	2	1	10	0	0	1
271	0	6	0	0	3	0	0	0	1	2	1	10	0	0	1
272	0	6	0	0	3	0	0	0	1	2	1	10	0	0	1
273	0	6	0	0	3	0	0	0	1	2	1	10	0	0	1
274	0	6	0	0	3	0	0	0	1	2	1	10	0	0	1
275	0	6	0	0	3	0	0	0	1	2	1	10	0	0	1
276	0	6	0	0	3	0	0	0	1	2	1	10	0	0	1
277	0	6	0	0	3	0	0	0	1	2	1	10	0	0	1
278	0	6	0	0	3	0	0	0	1	2	1	10	0	0	1
279	0	6	0	0	3	0	0	0	1	2	1	10	0	0	1
280	0	6	0	0	3	0	0	0	1	2	1	10	0	0	1
281	0	6	0	0	3	0	0	0	1	2	1	10	0	0	1
282	0	6	0	0	3	0	0	0	1	2	1	10	0	0	1
283	0	6	0	0	3	0	0	0	1	2	1	10	0	0	1
284	0	6	0	0	3	0	0	0	1	2	1	10	0	0	1
285	0	6	0	0	3	0	0	0	1	2	1	10	0	0	1
286	0	6	0	0	3	0	0	0	1	2	1	10	0	0	1
287	0	6	0	0	3	0	0	0	1	2	1	10	0	0	1
288	0	6	0	0	3	0	0	0	1	2	1	10	0	0	1
289	0	6	0	0	3	0	0	0	1	2	1	10	0	0	1
290	0	6	0	0	3	0	0	0	1	2	1	10	0	0	1
291	0	6	0	0	3	0	0	0	1	2	1	10	0	0	1
292	0	6	0	0	3	0	0	0	1	2	1	10	0	0	1
293	0	6	0	0	3	0	0	0	1	2	1	10	0	0	1
294	0	6	0	0	3	0	0	0	1	2	1	10	0	0	1
295	0	6	0	0	3	0	0	0	1	2	1	10	0	0	1
296	0	6	0	0	3	0	0	0	1	2	1	10	0	0	1
297	0	6	0	0	3	0	0	0	1	2	1	10	0	0	1
298	0	6	0	0	3	0	0	0	1	2	1	10	0	0	1
299	0	6	0	0	3	0	0	0	1	2	1	10	0	0	1
300	0	6	0	0	3	0	0	0	1	2	1	10	0	0	1
301	0	6	0	0	3	0	0	0	1	2	1	10	0	0	1
302	0	6	0	0	3	0	0	0	1	2	1	10	0	0	1
303	0	6	0	0	3	0	0	0	1	2	1	10	0	0	1
304	0	6	0	0	3	0	0	0	1	2	1	10	0	0	1
305	0	6	0	0	4	0	0	0	1	2	1	10	0	0	1
306	0	6	0	0	4	0	0	0	1	2	1	10	0	0	1
307	0	6	0	0	4	0	0	1	1	2	1	10	0	0	1
308	0	6	1	0	4	0	0	1	1	2	1	10	0	0	1
309	0	6	1	0	4	0	0	1	1	2	1	10	0	0	1
310	0	6	1	0	4	0	0	1	1	2	1	10	0	0	1
311	0	6	1	0	4	0	0	1	1	2	1	10	0	0	1
312	0	6	1	0	4	0	0	1	1	2	1	10	0	0	1
313	0	6	1	0	4	0	0	1	1	2	1	10	0	0	1
314	0	6	1	0	4	0	0	1	1	2	1	10	0	0	1
315	0	6	1	0	4	0	0	1	1	2	1	10	0	0	1
316	0	6	1	0	4	0	0	1	1	2	1	10	0	0	1
317	0	6	1	0	4	0	0	1	1	2	1	10	0	0	1
318	0	6	1	0	4	0	0	1	1	2	1	10	0	0	1
319	0	6	1	0	4	0	0	1	1	2	1	10	0	0	1
320	0	6	1	0	4	0	0	1	1	2	1	10	0	0	1
321	0	6	1	0	4	0	0	1	1	2	1	10	0	0	1
322	0	6	1	0	4	0	0	1	1	2	1	10	0	0	1
323	0	6	1	0	4	0	0	1	1	2	1	10	0	0	1
324	0	6	1	0	4	0	0	1	1	2	1	10	0	0	1
325	0	6	1	0	4	0	0	1	1	2	1	10	0	0	1
326	0	6	1	0	4	0	0	1	1	2	1	10	0	0	1
327	0	6	1	0	4	0	0	1	1	2	1	10	0	0	1
328	0	6	1	0	4	0	0	1	1	2	1	10	0	0	1
329	0	6	1	0	4	0	0	1	1	2	1	10	0	0	1
330	0	6	1	0	4	0	0	1	1	2	1	10	0	0	1
331	0	6	1	0	4	0	0	1	1	2	1	10	0	0	1
332	0	6	1	0	4	0	0	1	1	2	1	10	0	0	1
333	0	6	1	0	4	0	0	1	1	2	1	10	0	0	1
334	0	6	1	0	4	0	0	1	1	2	1	10	0	0	1
335	0	6	1	0	4	0	0	1	1	2	1	10	0	0	1
336	0	6	1	0	4	0	0	1	1	2	1	10	0	0	1
337	0	6	1	0	4	0	0	1	1	2	1	10	0	0	1
338	0	6	1	0	4	0	0	1	1	2	1	10	0	0	1
339	0	6	1	0	4	0	0	1	1	2	1	10	0	0	1
340	0	6	1	0	4	0	0	1	1	2	1	10	0	0	1
341	0	6	1	0	4	0	0	1	1	2	1	10	0	0	1
342	0	6	1	0	4	0	0	1	1	2	1	10	0	0	1
343	0	6	1	0	4	0	0	1	1	2	1	10	0	0	1
344	0	6	1	0	4	0	0	1	1	2	1	10	0	0	1
345	0	6	1	0	4	0	0	1	1	2	1	10	0	0	1
346	0	6	1	0	4	0	0	1	1	2	1	10	0	0	1
347	0	6	1	0	4	0	0	1	1	2	1	10	0	0	1
348	0	6	1	0	4	0	0	1	1	2	1	10	0	0	1
349	0	6	1	0	4	0	0	1	1	2	1	10	0	0	1
350	0	6	1	0	4	0	0	1	1	2	1	10	0	0	1
351	0	6	1	0	4	0	0	1	1	2	1	10	0	0	1
352	0	6	1	0	4	0	0	1	1	2	1	10	0	0	1
353	0	6	1	0	4	0	0	1	1	2	1	10	0	0	1
354	0	6	1	0	4	0	0	1	1	2	1	10	0	0	1
355	0	6	1	0	4	0	0	1	1	2	1	10	0	0	1
356	0	6	1	0	4	0	0	1	1	2	1	10	0	0	1
357	0	6	1	0	4	0	0	1	1	2	1	10	0	0	1
358	0	6	1	0	4	0	0	1	1	2	1	10	0	0	1
359	0	6	1	0	4	0	0	1	1	2	1	10	0	0	1
360	0	6	1	0	4	0	0	1	1	2	1	10	0	0	1
361	0	6	1	0	4	0	0	1	1	2	1	10	0	0	1
362	0	6	1	0	4	0	0	1	1	2	1	10	0	0	1
363	0	6	1	0	4	0	0	1	1	2	1	10	0	0	1
364	0	6	1	0	4	0	0	1	1	2	1	10	0	0	1
365	0	6	1	0	4	0	0	1	1	2	1	10	0	0	1
366	0	6	1	0	4	0	0	1	1	2	1	10	0	0	1
367	0	6	1	0	4	0	0	1	1	2	1	10	0	0	1
368	0	6	1	0	4	0	0	1	1	2	1	10	0	0	1
369	0	6	1	0	4	0	0	1	1	2	1	10	0	0	1
370	0	6	1	0	4	0	0	1	1	2	1	10	0	0	1
371	0	6	1	0	4	0	0	1	1	2	1	10	0	0	1
372	0	6	1	0	4	0	0	1	1	2	1	10	0	0	1
373	0	6	1	0	4	0	0	1	1	2	1	10	0	0	1
374	0	6	1	0	4	0	0	1	1	2	1	10	0	0	1
375	0	6	1	0	4	0	0	1	1	2	1	10	0	0	1
376	0	6	1	0	4	0	0	1	1	2	1	10	0	0	1
377	0	6	1	0	4	0	0	1	1	2	1	10	0	0	1
378	0	6	1	0	4	0	0	1	1	2	1	10	0	0	1
379	0	6	1	0	4	0	0	1	1	2	1	10	0	0	1
380	0	6	1	0	4	0	0	1	1	2	1	10	0	0	1
381	0	6	1	0	4	0	0	1	1	2	1	10	0	0	1
382	0	6	1	0	4	0	0	1	1	2	1	10	0	0	1
383	0	6	1	0	4	0	0	1	1	2	1	10	0	0	1
384	0	6	1	0	4	0	0	1	1	2	1	10	0	0	1
385	0	6	1	0	4	0	0	1	1	2	1	10	0	0	1
386	0	6	1	0	4	0	0	1	1	2	1	10	0	0	1
387	0	6	1	0	4	0	0	1	1	2	1	10	0	0	1
388	0	6	1	0	4	0	0	1	1	2	1	10	0	0	1
389	0	6	1	0	4	0	0	1	1	2	1	10	0	0	1
390	0	6	1	0	4	0	0	1	1	2	1	10	0	0	1
391	0	6	1	0	4	0	0	1	1	2	1	10	0	0	1
392	0	6	1	0	4	0	0	1	1	2	1	10	0	0	1
393	0	6	1	0	4	0	0	1	1	2	1	10	0	0	1
394	0	6	1	0	4	0	0	1	1	2	1	10	0	0	1
395	0	6	1	0	4	0	0	1	1	2	1	10	0	0	1
396	0	6	1	0	4	0	0	1	1	2	1	10	0	0	1
397	0	7	1	0	4	0	0	1	1	2	1	10	0	0	1
398	0	7	1	0	4	0	0	1	1	2	1	10	0	0	1
399	0	7	1	0	4	0	0	1	1	2	1	10	0	0	1
400	0	7	1	0	4	0	0	1	1	2	1	10	0	0	1
401	0	7	1	0	4	0	0	1	1	2	1	10	0	0	1
402	0	7	1	0	4	0	0	1	1	2	1	10	0	0	1
403	0	7	1	0	4	0	0	1	1	2	1	10	0	0	1
404	0	7	1	0	4	0	0	1	1	2	1	10	0	0	1
405	0	7	1	0	4	0	0	1	1	2	1	10	0	0	1
406	0	7	1	0	4	0	0	1	1	2	1	10	0	0	1
407	0	7	1	0	4	0	0	1	1	2	1	10	0	0	1
408	0	7	1	0	4	0	0	1	1	2	1	10	0	0	1
409	0	7	1	0	4	0	0	1	1	2	1	10	0	0	1
410	0	7	1	0	4	0	0	1	1	2	1	10	0	0	1
411	0	7	1	0	4	0	0	1	1	2	1	10	0	0	1
412	0	7	1	0	4	0	0	1	1	2	1	10	0	0	1
413	0	7	1	0	4	0	0	1	1	2	1	10	0	0	1
414	0	7	1	0	4	0	0	1	1	2	1	10	0	0	1
415	0	7	1	0	4	0	0	1	1	2	1	10	0	0	1
416	0	7	1	0	4	0	0	1	1	2	1	10	0	0	1
417	0	7	1	0	4	0	0	1	1	2	1	10	0	0	1
418	0	7	1	0	4	0	0	1	1	2	1	10	0	0	1
419	0	7	1	0	4	0	0	1	1	2	1	10	0	0	1
420	0	7	1	0	4	0	0	1	1	2	1	10	0	0	1
421	0	7	1	0	4	0	0	1	1	2	1	10	0	0	1
422	0	7	1	0	4	0	0	1	1	2	1	10	0	0	1
423	0	7	1	0	4	0	0	1	1	2	1	10	0	0	1
424	0	7	1	0	4	0	0	1	1	2	1	10	0	0	1
425	0	7	1	0	4	0	0	1	1	2	1	10	0	0	1
426	0	7	1	0	4	0	0	1	1	2	1	10	0	0	1
427	0	7	1	0	4	0	0	1	1	2	1	10	0	0	1
428	0	7	1	0	4	0	0	1	1	2	1	10	0	0	1
429	0	7	1	0	4	0	0	1	1	2	1	10	0	0	1
430	0	7	1	0	4	0	0	1	1	2	1	10	0	1	1
431	0	7	1	0	4	0	0	1	1	2	1	10	0	1	1
432	0	7	1	0	4	0	0	1	1	2	1	10	0	1	1
433	0	7	1	0	4	0	0	1	1	2	1	10	0	1	1
434	0	7	1	0	4	0	0	1	1	2	1	10	0	1	1
435	0	7	1	0	4	0	0	1	1	2	1	10	0	1	1
436	0	7	1	0	4	0	0	1	1	2	1	10	0	1	1
437	0	7	1	0	4	0	0	1	1	2	1	10	0	1	1
438	0	7	1	0	4	0	0	1	1	2	1	10	0	1	1
439	0	7	1	0	4	0	0	1	1	2	1	10	0	1	1
440	0	7	1	0	4	0	0	1	1	2	1	10	0	1	1
441	0	7	1	0	4	0	0	1	1	2	1	10	0	1	1
442	0	7	1	0	4	0	0	1	1	2	1	10	0	1	1
443	0	7	1	0	4	0	0	1	1	2	1	10	0	1	1
444	0	7	1	0	4	0	0	1	1	2	1	10	0	1	1
445	0	7	1	0	4	0	0	1	1	2	1	10	0	1	1
446	0	7	1	0	4	0	0	1	1	2	1	10	0	1	1
447	0	7	1	0	4	0	0	1	1	2	1	10	0	1	1
448	0	7	1	0	4	0	0	1	1	2	1	10	0	1	1
449	0	7	1	0	4	0	0	1	1	2	1	10	0	1	1
450	0	7	1	0	4	0	0	1	1	2	1	10	0	1	1
451	0	7	1	0	4	0	0	1	1	2	1	10	0	1	1
452	0	7	1	0	4	0	0	1	1	2	1	10	0	1	1
453	0	7	1	0	4	0	0	1	1	2	1	10	0	1	1
454	0	7	1	0	4	0	0	1	1	2	1	10	0	1	1
455	0	7	1	0	4	0	0	1	1	2	1	10	0	1	1
456	0	7	1	0	4	0	0	1	1	2	1	10	0	1	1
457	0	7	1	0	4	0	0	1	1	2	1	10	0	1	1
458	0	7	1	0	4	0	0	1	1	2	1	10	0	1	1
459	0	7	1	0	4	0	0	1	1	2	1	10	0	1	1
460	0	7	1	0	4	0	0	1	1	2	1	10	0	1	1
461	0	7	1	0	4	0	0	1	1	2	1	10	0	1	1
462	0	7	1	0	4	0	0	1	1	2	1	10	0	1	1
463	0	7	1	0	4	0	0	1	1	2	1	10	0	1	1
464	0	7	1	0	4	0	0	1	1	2	1	10	0	1	1
465	0	7	1	0	4	0	0	1	1	2	1	10	0	1	1
466	0	7	1	0	4	0	0	1	1	2	1	10	0	1	1
467	0	7	1	0	4	0	0	1	1	2	1	10	0	1	1
468	0	7	1	0	4	0	0	1	1	2	1	10	0	1	1
469	0	7	1	0	4	0	0	1	1	2	1	10	0	1	1
470	0	7	1	0	4	0	0	1	1	2	1	10	0	1	1
471	0	7	1	0	4	0	0	1	1	2	1	10	0	1	1
472	0	7	1	0	4	0	0	1	1	2	1	10	0	1	1
473	0	7	1	0	4	0	0	1	1	2	1	10	0	1	1
474	0	7	1	0	4	0	0	1	1	2	1	10	0	1	1
475	0	7	1	0	4	0	0	1	1	2	1	10	0	1	1
476	0	7	1	0	4	0	0	1	1	2	1	10	0	1	1
477	0	7	1	0	4	0	0	1	1	2	1	10	0	1	1
478	0	7	1	0	4	0	0	1	1	2	1	10	0	1	1
479	0	7	1	0	4	0	0	1	1	2	1	10	0	1	1
480	0	7	1	0	4	0	0	1	1	2	1	10	0	1	1
481	0	7	1	0	4	0	0	1	1	2	1	10	0	1	1
482	0	7	1	0	4	0	0	1	1	2	1	10	0	1	1
483	0	7	1	0	4	0	0	1	1	2	1	10	0	1	1
484	0	7	1	0	4	0	0	1	1	2	1	10	0	1	1
485	0	7	1	0	4	0	0	1	1	2	1	10	0	1	1
486	0	7	1	0	4	0	0	1	1	2	1	10	0	1	1
487	0	7	1	0	4	0	0	1	1	2	1	10	0	1	1
488	0	8	1	0	4	0	0	1	1	2	1	10	0	1	1
489	0	8	1	0	4	0	0	1	1	2	1	10	0	1	1
490	0	8	1	0	4	0	0	1	1	2	1	10	0	1	1
491	0	8	1	0	4	0	0	1	1	2	1	10	0	1	1
492	0	8	1	0	4	0	0	1	1	2	1	10	0	1	1
493	0	8	1	0	4	0	0	1	1	2	1	10	0	1	1
494	0	8	1	0	4	0	0	1	1	2	1	10	0	1	1
495	0	8	1	0	4	0	0	1	1	2	1	10	0	1	1
496	0	8	1	0	4	0	0	1	1	2	1	10	0	1	1
497	0	8	1	0	4	0	0	1	1	2	1	10	0	1	1
498	0	8	1	0	4	0	0	1	1	2	1	10	0	1	1
499	0	8	1	0	4	0	0	1	1	2	1	10	0	1	1
500	0	8	1	0	4	0	0	1	1	2	1	10	0	1	1
501	0	8	1	0	4	0	0	1	1	2	1	10	0	1	1
502	0	8	1	0	4	0	0	1	1	2	1	10	0	1	1
503	0	8	1	0	4	0	0	1	1	2	1	10	0	1	1
504	0	8	1	0	4	0	0	1	1	3	1	10	0	1	1
505	0	8	1	0	4	0	0	1	1	3	1	10	0	1	1
506	0	8	1	0	4	0	0	1	1	3	1	10	0	1	1
507	0	8	1	0	4	0	0	1	1	3	1	10	0	1	1
508	0	8	1	0	4	0	0	1	1	3	1	10	0	1	1
509	0	8	1	0	4	0	0	1	1	3	1	10	0	1	1
510	0	8	1	0	4	0	0	1	1	3	1	10	0	1	1
511	0	8	1	0	4	0	0	1	1	3	1	10	0	1	1
512	0	8	1	0	6	0	0	1	1	3	1	10	0	1	1
513	0	8	1	0	6	0	0	1	1	3	1	10	0	1	1
514	0	8	1	0	6	0	0	1	1	3	1	10	0	1	1
515	0	8	1	0	6	0	0	1	1	3	1	10	0	1	1
516	0	8	1	0	6	0	0	1	1	3	1	10	0	1	1
517	0	8	1	0	6	0	0	1	1	3	1	10	0	1	1
518	0	8	1	0	6	0	0	1	1	3	1	10	0	1	1
519	0	8	1	0	6	0	0	1	1	3	1	10	0	1	1
520	0	8	1	0	6	0	0	1	1	3	1	10	0	1	1
521	0	8	1	0	6	0	0	1	1	3	1	10	0	1	1
522	0	8	1	0	6	0	0	1	1	3	1	10	0	1	1
523	0	8	1	0	6	0	0	1	1	3	1	10	0	1	1
524	0	8	1	0	6	0	0	1	1	3	1	10	0	1	1
525	0	9	1	0	6	0	0	1	1	3	1	10	0	1	1
526	0	9	1	0	6	0	0	1	1	3	1	10	0	1	1
527	0	9	1	0	6	0	0	1	1	3	1	10	0	1	1
528	0	9	1	0	6	0	0	1	1	3	1	10	0	1	1
529	0	9	1	0	6	0	0	1	1	3	1	10	0	1	1
530	0	9	1	0	6	0	0	1	1	3	1	10	0	1	1
531	0	9	1	0	6	0	0	1	1	3	1	10	0	1	1
532	0	9	1	0	6	0	0	1	1	3	1	10	0	1	1
533	0	9	1	0	6	0	0	1	1	3	1	10	0	1	1
534	0	9	1	0	6	0	0	1	1	3	1	10	0	1	1
535	0	9	1	0	6	0	0	1	1	3	1	10	0	1	1
536	0	9	1	0	6	0	0	1	1	3	1	10	0	1	1
537	0	9	1	0	6	0	0	1	1	3	1	10	0	1	1
538	0	9	1	0	6	0	0	1	1	3	1	10	0	1	1
539	0	9	1	0	6	0	0	1	1	3	1	10	0	1	1
540	0	9	1	0	6	0	0	1	1	3	1	10	0	1	1
541	0	9	1	0	6	0	0	1	1	3	1	10	0	1	1
542	0	9	1	0	6	0	0	1	1	3	1	10	0	1	1
543	0	9	1	0	6	0	0	1	1	3	1	10	0	1	1
544	0	9	1	0	6	0	0	1	1	3	1	10	0	1	1
545	0	9	1	0	6	0	0	1	1	3	1	10	0	1	1
546	0	9	1	0	6	0	0	1	1	3	1	10	0	1	1
547	0	9	1	0	6	0	0	1	1	3	1	10	0	1	1
548	0	9	1	0	6	0	0	1	1	3	1	10	0	1	1
549	0	9	1	0	6	0	0	1	1	3	1	10	0	1	1
550	0	9	1	0	6	0	0	1	1	3	1	10	0	1	1
551	0	9	1	0	6	0	0	1	1	3	1	10	0	1	1
552	0	9	1	0	6	0	0	1	1	3	1	10	0	1	1
553	0	9	1	0	6	0	0	1	1	3	1	10	0	1	1
554	0	9	1	0	6	0	0	1	1	3	1	10	0	1	1
555	0	9	1	0	6	0	0	1	1	3	1	10	0	1	1
556	0	9	1	0	6	0	0	1	1	3	1	10	0	1	1
557	0	10	1	0	6	0	0	1	1	3	1	10	0	1	1
558	0	11	1	0	6	0	0	1	1	3	1	10	0	1	1
559	0	11	1	0	6	0	0	1	1	3	1	10	0	1	1
560	0	11	1	0	6	0	0	1	1	3	1	10	0	1	1
561	0	11	1	0	6	0	1	1	1	3	1	10	0	1	1
562	0	11	1	0	6	0	1	1	1	3	1	10	0	1	1
563	0	11	1	0	6	0	1	1	1	3	1	10	0	1	1
564	0	11	1	0	6	0	1	1	1	3	1	10	0	1	1
565	0	11	1	0	6	0	1	1	1	3	1	10	0	1	1
566	0	11	1	0	6	0	1	1	1	3	1	10	0	1	1
567	0	11	2	0	6	0	1	1	1	3	1	10	0	1	1
568	0	11	2	0	6	0	1	1	1	3	1	10	0	1	1
569	0	11	2	0	6	0	1	1	1	3	1	10	0	1	1
570	0	11	2	0	6	0	1	1	1	3	1	10	0	1	1
571	0	11	2	0	6	0	1	1	1	3	1	10	0	1	1
572	0	11	2	0	6	0	1	1	1	3	1	10	0	1	1
573	0	11	2	0	6	0	1	1	1	3	1	10	0	1	1
574	0	11	2	0	6	0	1	1	1	3	1	10	0	1	1
575	0	11	2	0	6	0	1	1	1	3	1	10	0	1	1
576	0	11	2	0	6	0	1	1	1	3	1	10	0	1	1
577	0	11	2	0	6	0	1	1	1	3	1	10	0	1	1
578	0	11	2	0	6	0	1	1	1	3	1	10	0	1	1
579	0	11	2	0	6	0	1	1	1	3	1	10	0	1	1
580	0	11	2	0	6	0	1	1	1	3	1	10	0	1	1
581	0	11	2	0	6	0	1	1	1	3	1	10	0	1	1
582	0	11	2	0	6	0	1	1	1	3	1	10	0	1	1
583	0	11	2	0	6	0	1	1	1	3	1	10	0	1	1
584	0	11	2	0	6	0	1	1	1	3	1	10	0	1	1
585	0	11	2	0	6	0	1	1	1	3	1	10	0	1	1
586	0	11	2	0	6	0	1	1	1	3	1	10	0	1	1
587	0	11	2	0	6	0	1	1	1	3	1	10	0	1	1
588	0	11	2	0	6	0	1	1	1	3	1	10	0	1	1
589	0	11	2	0	6	0	1	1	1	3	1	10	0	1	1
590	0	11	2	0	6	0	1	1	1	3	1	10	0	1	1
591	0	11	2	0	6	0	1	1	1	3	1	10	0	1	1
592	0	11	2	0	6	0	1	1	1	4	1	10	0	1	1
593	0	11	2	0	6	0	1	1	1	4	1	10	0	1	1
594	0	11	2	0	6	0	1	1	1	4	1	10	0	1	1
595	0	11	2	0	6	0	1	1	1	4	1	10	0	1	1
596	0	11	2	0	6	0	1	1	1	4	1	10	0	1	1
597	0	11	2	0	6	0	1	1	1	4	1	10	0	1	1
598	0	11	2	0	6	0	1	1	1	4	1	10	0	1	1
599	0	11	2	0	6	0	1	1	1	4	1	10	0	1	1
600	0	11	2	0	6	0	1	1	1	4	1	10	0	1	1
601	0	11	2	0	6	0	1	1	1	4	1	10	0	1	1
602	0	11	2	0	6	0	1	1	1	4	1	10	0	1	1
603	0	11	2	0	6	0	1	1	1	4	1	10	0	1	1
604	0	11	2	0	6	0	1	1	1	4	1	10	0	1	1
605	0	11	2	0	6	0	1	1	1	4	1	10	0	1	1
606	0	11	2	0	6	0	1	1	1	4	1	10	0	1	1
607	0	11	2	0	6	0	1	1	1	4	1	10	0	1	1
608	0	11	2	0	6	0	1	1	1	4	1	10	0	1	1
609	0	11	2	0	6	0	1	1	1	4	1	10	0	1	1
610	0	11	2	0	6	0	1	1	1	4	1	10	0	1	1
611	0	11	2	0	6	0	1	1	1	4	1	10	0	1	1
612	0	11	2	0	6	0	1	1	1	4	1	10	0	1	1
613	0	11	2	0	6	0	1	1	1	4	1	10	0	1	1
614	0	11	2	0	6	0	1	1	1	4	1	10	0	1	1
615	0	11	2	0	6	0	1	1	1	4	1	10	0	1	1
616	0	11	2	0	6	0	1	1	1	4	1	10	0	1	1
617	0	11	2	0	6	0	1	1	1	4	1	10	0	1	1
618	0	11	2	0	6	0	1	1	1	4	1	10	0	1	1
619	0	11	2	0	6	0	1	1	1	4	1	10	0	1	1
620	0	11	2	0	6	0	1	1	1	4	1	10	0	1	1
621	0	11	2	0	6	0	1	1	1	4	1	10	0	1	1
622	0	11	2	0	6	0	1	1	1	4	1	10	0	1	1
623	0	11	2	0	6	0	1	1	1	4	1	10	0	1	1
624	0	11	2	0	6	0	1	1	1	4	1	10	0	1	1
625	0	11	2	0	6	0	1	1	1	4	1	10	0	1	1
626	0	11	2	0	6	0	1	1	1	4	1	10	0	1	1
627	0	11	2	0	6	0	1	1	1	4	1	10	0	1	1
628	0	11	2	0	6	0	1	1	1	4	1	10	0	1	1
629	0	11	2	0	6	0	1	1	1	4	1	10	0	1	1
630	0	11	2	0	6	0	1	1	1	4	1	10	0	1	1
631	0	11	2	0	6	0	1	1	1	4	1	10	0	1	1
632	0	11	2	0	6	0	1	1	1	4	1	10	0	1	1
633	0	11	2	0	6	0	1	1	1	4	1	10	0	1	1
634	0	11	2	0	6	0	1	1	1	4	1	10	0	1	1
635	0	11	2	0	6	0	1	1	1	4	1	10	0	1	1
636	0	11	2	0	6	0	1	1	1	4	1	10	0	1	1
637	0	11	2	0	6	0	1	1	1	4	1	10	0	1	1
638	0	11	2	0	6	0	1	1	1	4	1	10	0	1	1
639	0	12	2	0	6	0	1	1	1	4	1	10	0	1	1
640	0	13	2	0	6	0	1	1	1	4	1	10	0	1	1
641	0	13	2	0	6	0	1	1	1	4	1	10	0	1	1
642	0	13	2	0	6	0	1	1	1	4	1	10	0	1	1
643	0	13	2	0	6	0	1	1	1	4	1	10	0	1	1
644	0	13	2	0	6	0	1	1	1	4	1	10	0	1	1
645	0	13	2	0	6	0	1	1	1	4	1	10	0	1	1
646	0	13	2	0	6	0	1	1	1	4	1	10	0	1	1
647	0	13	2	0	6	0	1	1	1	4	1	10	0	1	1
648	0	13	2	0	6	0	1	1	1	4	1	10	0	1	1
649	0	13	2	0	6	0	1	1	1	4	1	10	0	1	1
650	0	13	2	0	6	0	1	1	1	4	1	10	0	1	1
651	0	13	2	0	6	0	1	1	1	4	1	10	0	1	1
652	0	13	2	0	6	0	1	1	1	4	1	10	0	1	1
653	0	13	2	0	6	0	1	1	1	4	1	10	0	1	1
654	0	13	2	0	6	0	1	1	1	4	1	10	0	1	1
655	0	13	2	0	6	0	1	1	1	4	1	10	0	1	1
656	0	13	2	0	6	0	1	1	1	4	1	10	0	1	1
657	0	13	2	0	6	0	1	1	1	4	1	10	0	1	1
658	0	13	2	0	6	0	1	1	1	4	1	10	0	1	1
659	0	13	2	0	6	0	1	1	1	4	1	10	0	1	1
660	0	13	2	0	6	0	1	1	1	4	1	10	0	1	1
661	0	13	2	0	6	0	1	1	1	4	1	10	0	1	1
662	0	13	2	0	6	0	1	1	1	4	1	10	0	1	1
663	0	13	2	0	6	0	1	1	1	4	1	10	0	1	1
664	0	13	2	0	6	0	1	1	1	4	1	10	0	1	1
665	0	13	2	0	6	0	1	1	1	4	1	10	0	1	1
666	0	13	2	0	6	0	1	1	1	4	1	10	0	1	1
667	0	13	2	0	6	0	1	1	1	4	1	10	0	1	1
668	0	13	2	0	6	0	1	1	1	4	1	10	0	1	1
669	0	14	2	0	6	0	1	1	1	4	1	10	0	1	1
670	0	14	2	0	6	0	1	1	1	4	1	10	0	1	1
671	0	14	2	0	6	0	1	1	1	4	1	10	0	1	1
672	0	14	2	0	6	0	1	1	1	4	1	10	0	1	1
673	0	14	2	0	6	0	1	1	1	4	1	10	0	1	1
674	0	14	2	0	6	0	1	1	1	4	1	10	0	1	1
675	0	16	2	0	6	0	1	1	1	4	1	10	0	1	1
676	0	16	2	0	6	0	1	1	1	4	1	10	0	1	1
677	0	16	2	0	6	0	1	1	1	4	1	10	0	1	1
678	0	16	2	0	6	0	1	1	1	4	1	10	0	1	1
679	0	17	2	0	6	0	1	1	1	4	1	10	0	1	1
680	0	17	2	0	6	0	1	1	1	4	1	10	0	1	1
681	0	18	2	0	6	0	1	1	1	4	1	10	0	1	1
682	0	18	2	0	6	0	1	1	1	4	1	10	0	1	1
683	0	18	2	0	6	0	1	1	1	4	1	10	0	1	1
684	0	18	2	0	6	0	1	1	1	4	1	10	0	1	1
685	0	18	2	0	6	0	1	1	1	4	1	10	0	1	1
686	0	18	2	0	6	0	1	1	1	4	1	10	0	1	1
687	0	20	2	0	6	0	1	1	1	4	1	10	0	1	1
688	0	20	2	0	6	0	1	1	1	4	1	10	0	1	1
689	0	20	2	0	6	0	1	1	1	4	1	10	0	1	1
690	0	20	2	0	6	0	1	1	1	4	1	10	0	1	1
691	0	20	2	0	6	0	1	1	1	4	1	10	0	1	1
692	0	20	2	0	6	0	1	1	1	4	1	10	0	1	1
693	0	20	2	0	6	0	1	1	1	4	1	10	0	1	1
694	0	20	2	0	6	0	1	1	1	4	1	10	0	1	1
695	0	20	2	0	6	0	1	1	1	4	1	10	0	1	1
696	0	20	2	0	6	0	1	1	1	4	1	10	0	1	1
697	0	20	2	0	6	0	1	1	1	4	1	10	0	1	1
698	0	20	2	0	6	0	1	1	1	4	1	10	0	1	1
699	0	20	2	0	6	0	1	1	1	4	1	10	0	1	1
700	0	20	2	0	6	0	1	1	1	4	1	10	0	1	1
701	0	20	2	0	6	0	1	1	1	4	1	10	0	1	1
702	0	20	2	0	6	0	1	1	1	4	1	10	0	1	1
703	0	20	2	0	6	0	1	1	1	4	1	10	0	1	1
704	0	20	2	0	6	0	1	1	1	4	1	10	0	1	1
705	0	20	2	0	6	0	1	1	1	4	1	10	0	1	1
706	0	20	2	0	6	0	1	1	1	4	1	10	0	1	1
707	0	20	2	0	6	0	1	1	1	4	1	10	0	1	1
708	0	20	2	0	6	0	2	1	1	4	1	10	0	1	1
709	0	20	2	0	6	0	2	1	1	4	1	10	0	1	1
710	0	20	2	0	6	0	2	1	1	4	1	10	0	1	1
711	0	20	2	0	6	0	2	1	1	4	1	10	0	1	1
712	0	20	2	0	6	0	2	1	1	4	1	10	0	1	1
713	0	20	2	0	6	0	2	1	1	4	1	10	0	1	1
714	0	20	2	0	6	0	2	1	1	4	1	10	0	1	1
715	0	20	2	0	6	0	2	1	1	4	1	10	0	1	1
716	0	20	2	0	6	0	2	1	1	4	1	10	0	1	1
717	0	20	2	0	6	0	2	1	1	4	1	10	0	1	1
718	0	20	2	0	6	0	2	1	1	4	1	10	0	1	1
719	0	20	2	0	6	0	2	1	1	4	1	10	0	1	1
720	0	20	2	0	6	0	2	1	1	4	1	10	0	1	1
721	0	20	2	0	6	0	2	1	1	4	1	10	0	1	1
722	0	20	2	0	6	0	2	1	1	4	1	10	0	1	1
723	0	20	2	0	6	0	2	1	1	4	1	10	0	1	1
724	0	20	2	0	6	0	2	1	1	4	1	10	0	1	1
725	0	20	2	0	6	0	2	1	1	4	1	10	0	1	1
726	0	20	2	0	6	0	2	1	1	4	1	10	0	1	1
727	0	20	2	0	6	0	2	1	1	4	1	10	0	1	1
728	0	20	2	0	6	0	2	1	1	4	1	10	0	1	1
729	0	20	2	0	6	0	2	1	1	4	1	10	0	1	1
730	0	20	2	0	6	0	2	1	1	4	1	10	0	1	1
731	0	20	2	0	6	0	2	1	1	4	1	10	0	1	1
732	0	20	2	0	6	0	2	1	1	4	1	10	0	1	1
733	0	20	2	0	6	0	2	1	1	4	1	10	0	1	1
734	0	20	2	0	6	0	2	1	1	4	1	10	0	1	1
735	0	20	2	0	6	0	2	1	1	4	1	10	0	1	1
736	0	20	2	0	6	0	2	1	1	4	1	10	0	1	1
737	0	20	2	0	6	0	2	1	1	4	1	10	0	1	1
738	0	20	2	0	6	0	2	1	1	4	1	10	0	1	1
739	0	20	2	0	6	0	2	1	1	4	1	10	0	1	1
740	0	20	2	0	6	0	2	1	1	4	1	10	0	1	1
741	0	20	2	0	6	0	2	1	1	4	1	10	0	1	1
742	0	20	2	0	6	0	2	1	1	4	1	10	0	1	1
743	0	20	2	0	6	0	2	1	1	4	1	10	0	1	1
744	0	20	2	0	6	0	2	1	1	4	1	10	0	1	1
745	0	20	2	0	6	0	2	1	1	4	1	10	0	1	1
746	0	20	2	0	6	0	2	1	1	4	1	10	0	1	1
747	0	20	2	0	6	0	2	1	1	4	1	10	0	1	1
748	0	20	2	0	6	0	2	1	1	4	1	10	0	1	1
749	0	20	2	0	6	0	2	1	1	4	1	10	0	1	1
750	0	20	2	0	6	0	2	1	1	4	1	10	0	1	1
751	0	20	2	0	6	0	2	1	1	4	1	10	0	1	1
752	0	20	2	0	6	0	2	1	1	4	1	10	0	1	1
753	0	20	2	0	6	0	2	1	1	4	1	10	0	1	1
754	0	20	2	0	6	0	2	1	1	4	1	10	0	1	1
755	0	20	2	0	6	0	2	1	1	4	1	10	0	1	1
756	0	20	2	0	6	0	2	1	1	4	1	10	0	1	1
757	0	20	2	0	6	0	2	1	1	4	1	10	0	1	1
758	0	20	2	0	6	0	2	1	1	4	1	10	0	1	1
759	0	20	2	0	6	0	2	1	1	4	1	10	0	1	1
760	0	20	2	0	6	0	2	1	1	4	1	10	0	1	1
761	0	20	2	0	6	0	2	1	1	4	1	10	0	1	1
762	0	20	2	0	6	0	2	1	1	4	1	10	0	1	1
763	0	20	2	0	6	0	2	1	1	4	1	10	0	1	1
764	0	20	2	0	6	0	2	1	1	4	1	10	0	1	1
765	0	20	2	0	6	0	2	1	1	4	1	10	0	1	1
766	0	20	2	0	6	0	2	1	1	4	1	10	0	1	1
767	0	20	2	0	6	0	2	1	1	4	1	10	0	1	1
768	0	20	2	0	6	0	2	1	1	4	1	10	0	1	1
769	0	20	2	0	6	0	2	1	1	4	1	10	0	1	1
770	0	20	2	0	6	0	2	1	1	4	1	10	0	1	1
771	0	20	2	0	6	0	2	1	1	4	1	10	0	1	1
772	0	21	2	0	6	0	2	1	1	4	1	10	0	1	1
773	0	21	2	0	6	0	2	1	1	4	1	10	0	1	1
774	0	21	2	0	6	0	2	1	1	4	1	10	0	1	1
775	0	23	2	0	6	0	2	1	1	4	1	10	0	1	1
776	0	23	2	0	6	0	2	1	1	4	1	10	0	1	1
777	0	23	2	0	6	0	2	1	1	4	1	12	0	1	1
778	0	23	2	0	6	0	2	1	1	4	1	12	0	1	1
779	0	23	2	0	6	0	2	1	1	4	1	12	0	1	1
780	0	23	2	0	6	0	2	1	1	4	1	12	0	1	1
781	0	23	2	0	6	0	2	1	1	4	1	12	0	1	1
782	0	23	2	0	6	0	2	1	1	4	1	12	0	1	1
783	0	23	2	0	6	0	2	1	1	4	1	12	0	1	1
784	0	23	2	0	6	0	2	1	1	4	1	12	0	1	1
785	0	23	2	0	6	0	2	1	1	4	1	12	0	1	1
786	0	23	2	0	6	0	2	1	1	4	1	12	0	1	1
787	0	23	2	0	6	0	2	1	1	4	1	12	0	1	1
788	0	23	2	0	6	0	2	1	1	4	1	12	0	1	1
789	0	23	2	0	6	0	2	1	1	4	1	12	0	1	1
790	0	23	2	0	6	0	2	1	1	4	1	12	0	1	1
791	0	23	2	0	6	0	2	1	1	4	1	12	0	1	1
792	0	23	2	0	6	0	2	1	1	4	1	12	0	1	1
793	0	23	2	0	6	0	2	1	1	4	1	12	0	1	1
794	0	23	2	0	6	0	2	1	1	4	1	12	0	1	1
795	0	23	2	0	6	0	2	1	1	4	1	12	0	1	1
796	0	23	2	0	6	0	2	1	1	4	1	12	0	1	1
797	0	23	2	0	6	0	2	1	1	4	1	12	0	1	1
798	0	23	2	0	6	0	2	1	1	4	1	12	0	1	1
799	0	23	2	0	6	0	2	1	1	4	1	12	0	1	1
800	0	23	2	0	6	0	2	1	1	4	1	12	0	1	1
801	0	23	2	0	6	0	4	1	1	4	1	12	0	1	1
802	0	23	2	0	6	0	4	1	1	4	1	12	0	1	1
803	0	23	2	0	6	0	4	1	1	4	1	12	0	1	1
804	0	23	2	0	6	0	4	1	1	4	1	12	0	1	1
805	0	23	2	0	6	0	4	1	1	4	1	12	0	1	1
806	0	23	2	0	6	0	4	1	1	4	1	12	0	1	1
807	0	25	2	0	6	0	4	1	1	4	1	12	0	1	1
808	0	26	2	0	6	0	4	1	1	4	1	12	0	1	1
809	0	26	2	0	6	0	4	1	1	4	1	12	0	1	1
810	0	26	2	0	6	0	4	1	1	4	1	12	0	1	1
811	0	27	2	0	7	0	4	1	1	4	1	12	0	1	1
812	0	27	2	0	7	0	4	1	1	4	1	12	0	1	1
813	0	28	2	0	7	0	4	1	1	4	1	12	0	1	1
814	0	28	2	0	7	0	4	1	1	4	1	12	0	1	1
815	0	28	2	0	7	0	4	1	1	4	1	12	0	1	1
816	0	28	2	0	7	0	4	1	1	4	1	12	0	1	1
817	0	28	2	0	7	0	4	1	1	4	1	12	0	1	1
818	0	28	2	0	7	0	4	1	1	4	1	12	0	1	1
819	0	28	2	0	7	0	4	1	1	4	1	12	0	1	1
820	0	28	2	0	7	0	4	1	1	4	1	12	0	1	1
821	0	28	2	0	7	0	4	1	1	4	1	12	0	1	1
822	0	28	2	0	7	0	4	1	1	4	1	12	0	1	1
823	0	28	2	0	7	0	4	1	1	4	1	12	0	1	1
824	0	28	2	0	7	0	4	1	1	5	1	12	0	1	1
825	0	28	2	0	7	0	4	1	1	5	1	12	0	1	1
826	0	28	2	0	7	0	4	1	1	5	1	12	0	1	1
827	0	28	2	0	7	0	4	1	1	5	1	12	0	1	1
828	0	28	2	0	7	0	4	1	1	5	1	12	0	1	1
829	0	28	2	0	7	0	4	1	1	5	1	12	0	1	1
830	0	28	2	0	7	0	4	1	1	5	1	12	0	1	1
831	0	28	2	0	7	0	4	1	1	5	1	12	0	1	1
832	0	28	2	0	7	0	4	1	1	5	1	12	0	1	1
833	0	28	2	0	7	0	4	1	1	5	1	12	0	1	1
834	0	28	2	0	7	0	4	1	1	5	1	12	0	1	1
835	0	28	2	0	7	0	4	1	1	5	1	12	0	1	1
836	0	28	2	0	7	0	4	1	1	6	1	12	0	1	1
837	0	28	2	0	7	0	4	1	1	8	1	12	0	1	1
838	0	28	2	0	7	0	4	1	1	8	1	12	0	1	1
839	0	28	2	0	7	0	4	1	1	8	1	12	0	1	1
840	0	28	2	0	7	0	4	1	1	8	1	12	0	1	1
841	0	28	2	0	7	0	4	1	1	8	1	12	0	1	1
842	0	28	2	0	7	0	4	1	1	8	1	12	0	1	1
843	0	28	2	0	7	0	4	1	1	8	1	12	0	1	1
844	0	28	2	0	7	0	4	1	1	8	1	12	0	1	1
845	0	28	2	0	7	0	4	1	1	8	1	12	0	1	1
846	0	28	2	0	7	0	5	1	1	8	1	12	0	1	1
847	0	28	2	0	7	0	5	1	1	8	1	12	0	1	1
848	0	28	2	0	7	0	5	1	1	8	1	12	0	1	1
849	0	28	2	0	7	0	5	1	1	8	1	12	0	1	1
850	0	28	2	0	7	0	5	1	1	8	1	12	0	1	1
851	0	28	2	0	7	0	5	1	1	8	1	12	0	1	1
852	0	28	2	0	7	0	5	1	1	8	1	12	0	1	1
853	0	28	2	0	7	0	5	1	1	8	1	12	0	1	1
854	0	28	2	0	7	0	5	1	1	8	1	12	0	1	1
855	0	28	2	0	7	0	6	1	1	8	1	12	0	1	1
856	0	28	2	0	7	0	6	1	1	8	1	12	0	1	1
857	0	28	2	0	7	0	6	1	1	8	1	12	0	1	1
858	0	28	2	0	7	0	6	1	1	8	1	12	0	1	1
859	0	28	2	0	7	0	6	1	1	8	1	12	0	1	1
860	0	28	2	0	7	0	6	1	1	8	1	12	0	1	1
861	0	28	2	0	7	0	6	1	1	8	1	12	0	1	1
862	0	28	2	0	7	0	7	1	1	8	1	12	0	1	1
863	0	28	2	0	7	0	7	1	1	8	1	12	0	1	1
864	0	28	2	0	7	0	8	1	1	8	1	12	0	1	1
865	0	28	2	0	7	0	8	1	1	8	1	12	0	1	1
866	0	28	2	0	7	0	8	1	1	8	1	12	0	1	1
867	0	28	2	0	7	0	8	2	1	8	1	13	0	1	1
868	0	28	2	0	7	0	8	2	1	8	1	13	0	1	1
869	0	28	2	0	7	1	8	2	1	8	1	13	0	1	1
870	0	28	2	0	7	1	8	2	1	8	1	13	0	1	1
871	0	28	2	0	7	1	8	2	1	8	1	13	0	1	1
872	0	28	2	0	7	1	8	2	1	8	1	13	0	1	1
873	0	28	2	0	7	1	8	2	1	8	1	13	0	1	1
874	0	28	2	0	7	1	8	2	1	8	1	13	0	1	1
875	0	28	2	0	7	1	9	2	1	8	1	13	0	1	1
876	0	28	2	0	7	1	9	2	1	8	1	13	0	1	1
877	0	28	2	0	7	1	9	2	1	8	1	13	0	1	1
878	0	28	2	0	7	1	9	2	1	8	1	13	0	1	1
879	0	28	2	0	7	1	9	2	1	8	1	13	0	1	1
880	0	28	2	0	7	1	9	2	1	8	1	13	0	1	1
881	0	28	2	0	7	1	9	2	1	8	1	13	0	1	1
882	0	28	2	0	7	1	9	2	1	8	1	13	0	1	1
883	0	28	2	0	7	1	9	2	1	8	1	13	0	1	1
884	0	28	2	0	7	1	9	2	1	8	1	13	0	1	1
885	0	28	2	0	7	1	9	2	1	8	1	13	0	1	1
886	0	28	2	0	7	1	9	2	1	8	1	13	0	1	1
887	0	28	2	0	7	1	10	2	1	8	1	13	0	1	1
888	0	28	2	0	7	1	10	2	1	8	1	13	0	1	1
889	0	28	2	0	7	1	10	2	1	8	1	13	0	1	1
890	0	28	2	0	7	1	10	2	1	8	1	13	0	1	1
891	0	28	2	0	7	1	10	2	1	8	1	13	0	1	1
892	0	28	2	0	7	1	10	2	1	8	1	13	0	1	1
893	0	28	2	0	7	1	10	2	1	8	1	13	0	1	1
894	0	28	2	0	7	1	10	2	1	8	1	13	0	1	1
895	0	28	2	0	7	1	10	2	1	8	1	13	0	1	1
896	0	28	2	0	7	1	10	2	1	8	1	13	0	1	1
897	0	28	2	0	7	1	10	2	1	8	1	13	0	1	1
898	0	28	2	0	7	1	10	2	1	8	1	13	0	1	1
899	0	28	2	0	7	1	10	2	1	8	1	13	0	1	1
900	0	28	2	0	7	1	10	2	1	8	1	13	0	1	1
901	0	28	2	0	7	1	10	2	1	8	1	13	0	1	1
902	0	28	2	0	7	1	13	2	1	8	1	13	0	1	1
903	0	28	2	0	7	1	13	2	1	8	1	13	0	1	1
904	0	28	2	0	7	1	13	2	1	8	1	13	0	1	1
905	0	28	2	0	7	1	13	2	1	8	1	13	0	1	1
906	0	28	2	0	7	1	13	2	1	8	1	13	0	1	1
907	0	28	2	0	7	1	13	2	1	8	1	13	0	1	1
908	0	28	2	0	7	1	13	2	1	8	1	13	0	1	1
909	0	28	2	0	7	1	13	2	1	8	1	13	0	1	1
910	0	28	2	0	7	1	13	2	1	8	1	13	0	1	1
911	0	28	2	0	7	1	13	2	1	8	1	13	0	1	1
912	0	28	2	0	7	1	13	2	1	8	1	13	0	1	1
913	0	28	2	0	7	1	13	2	1	8	1	13	0	1	1
914	0	28	2	0	7	1	13	2	1	8	1	13	0	1	1
915	0	28	2	0	7	1	13	2	1	8	1	13	0	1	1
916	0	28	2	0	7	1	13	2	1	8	1	13	0	1	1
917	0	28	2	0	7	1	13	2	1	8	1	13	0	1	1
918	0	28	2	0	7	1	13	2	1	8	1	13	0	1	1
919	0	28	2	0	7	1	13	2	1	8	1	13	0	1	1
920	0	28	2	0	7	1	13	2	1	8	1	13	0	1	1
921	0	28	2	0	7	1	13	2	1	8	1	13	0	1	1
922	0	28	2	0	7	1	13	2	1	8	1	13	0	1	1
923	0	28	2	0	7	1	13	2	1	8	1	13	0	1	1
924	0	28	2	0	7	1	13	2	1	8	1	13	0	1	1
925	0	28	2	0	7	1	13	2	1	8	1	13	0	1	1
926	0	28	2	0	8	1	13	2	1	8	1	13	0	1	1
927	0	28	2	0	8	1	13	2	1	8	1	13	0	1	1
928	0	28	2	0	8	1	13	2	1	8	1	13	0	1	1
929	0	28	2	0	8	1	13	2	1	8	1	13	0	1	1
930	0	28	2	0	8	1	13	2	1	8	1	13	0	1	1
931	0	28	2	0	8	1	13	2	1	8	1	13	0	1	1
932	0	28	2	0	8	1	13	2	1	8	1	13	0	1	1
933	0	28	2	0	8	1	13	2	1	8	1	13	0	1	1
934	0	28	2	0	8	1	13	2	1	8	1	13	0	1	1
935	0	28	2	0	8	1	13	2	1	8	1	13	0	1	1
936	0	28	2	0	8	1	13	2	1	8	1	13	0	1	1
937	0	28	2	0	8	1	13	2	1	8	1	13	0	1	1
938	0	28	2	0	8	1	13	2	1	8	1	13	0	1	1
939	0	28	2	0	8	1	13	2	1	8	1	13	0	1	1
940	0	28	2	0	8	1	13	2	1	8	1	13	0	1	1
941	0	28	2	0	8	1	13	2	1	8	1	13	0	1	1
942	0	28	2	0	8	1	13	2	1	8	1	13	0	1	1
943	0	28	2	0	8	1	13	2	1	8	1	13	0	1	1
944	0	28	2	0	8	1	13	2	1	8	1	13	0	1	1
945	0	28	2	0	8	1	13	2	1	8	1	13	0	1	1
946	0	28	2	0	8	1	13	2	1	8	1	13	0	1	1
947	0	28	2	0	8	1	13	2	1	8	1	13	0	1	1
948	0	28	2	0	8	1	13	2	1	8	1	13	0	1	1
949	0	28	2	0	8	1	13	2	1	8	1	13	0	1	1
950	0	28	2	0	8	1	13	2	1	8	1	13	0	1	1
951	0	28	2	0	8	1	13	2	1	8	1	13	0	1	1
952	0	28	2	0	8	1	13	2	1	8	1	13	0	1	1
953	0	28	2	0	8	1	13	2	1	8	1	13	0	1	1
954	0	28	2	0	8	1	13	2	1	8	1	13	0	1	1
955	0	28	2	0	8	1	13	2	1	8	1	13	0	1	1
956	0	28	2	0	8	1	13	2	1	8	1	13	0	1	1
957	0	28	2	0	8	1	13	2	1	8	1	13	0	1	1
958	0	28	2	0	8	1	13	2	1	8	1	13	0	1	1
959	0	28	2	0	8	1	13	2	1	8	1	13	0	1	1
960	0	28	2	0	8	1	13	2	1	8	1	13	0	1	1
961	0	28	2	0	8	1	13	2	1	8	1	13	0	1	1
962	0	28	2	0	8	1	13	2	1	8	1	13	0	1	1
963	0	28	2	0	8	1	13	2	1	8	1	13	0	1	1
964	0	28	2	0	8	1	13	2	1	8	1	13	0	1	1
965	0	28	2	0	8	1	13	2	1	8	1	13	0	1	1
966	0	28	2	0	8	1	13	2	1	8	1	13	0	1	1
967	0	28	2	0	8	1	13	2	1	8	1	13	0	1	1
968	0	28	2	0	8	1	13	2	1	8	1	13	0	1	1
969	0	28	2	0	8	1	13	2	1	8	1	13	0	1	1
970	0	28	2	0	8	1	13	2	1	8	1	13	0	1	1
971	0	28	2	0	8	2	13	2	1	8	1	13	0	1	1
972	0	28	2	0	8	2	13	2	1	8	1	13	0	1	1
973	0	28	2	0	8	2	13	2	1	8	1	13	0	1	1
974	0	28	2	0	8	2	13	2	1	8	1	13	0	1	1
975	0	28	2	0	8	2	13	2	1	8	1	13	0	1	1
976	0	28	2	0	8	2	13	2	1	8	1	13	0	1	1
977	0	28	2	0	8	2	13	2	1	8	1	13	0	1	1
978	0	28	2	0	8	2	13	2	1	8	1	13	0	1	1
979	0	28	2	0	8	2	13	2	1	8	1	13	0	1	1
980	0	28	2	0	8	2	13	2	1	8	1	13	0	1	1
981	0	28	2	0	8	2	13	2	1	8	1	13	0	1	1
982	0	28	2	0	8	2	13	2	1	8	1	13	0	1	1
983	0	28	2	0	8	2	13	2	1	8	1	13	0	1	1
984	0	28	2	0	8	2	13	2	1	8	1	13	0	1	1
985	0	28	2	0	8	2	13	2	1	8	1	13	0	1	1
986	0	28	2	0	8	2	13	2	1	8	1	13	0	1	1
987	0	28	2	0	8	2	13	2	1	8	1	13	0	1	1
988	0	28	2	0	8	2	13	2	1	8	1	13	0	1	1
989	0	28	2	0	8	2	13	2	1	8	1	13	0	1	1
990	0	28	2	0	8	2	13	2	1	8	1	13	0	1	1
991	0	28	2	0	8	2	13	2	1	8	1	13	0	1	1
992	0	28	2	0	8	2	13	2	1	8	1	13	0	1	1
993	0	28	2	0	8	2	13	2	1	8	1	13	0	1	1
994	0	28	2	0	8	2	13	2	1	8	1	13	0	1	1
995	0	28	2	0	8	2	13	2	1	8	1	13	0	1	1
996	0	28	2	0	8	2	13	2	1	8	1	13	0	1	1
997	0	28	2	0	8	2	13	2	1	8	1	13	0	1	1
998	0	28	2	0	8	2	13	2	1	8	1	13	0	1	1
999	0	28	2	0	8	2	13	2	1	8	1	13	0	1	1
1000	0	28	2	0	8	2	13	2	1	8	1	13	0	1	1
1001	0	28	2	0	8	2	13	2	1	8	1	13	0	1	1
1002	0	28	2	0	8	2	13	2	1	8	1	13	0	1	1
1003	0	28	2	0	8	2	13	2	1	8	1	13	0	1	1
1004	0	28	2	0	8	2	13	2	1	8	1	13	0	1	1
1005	0	28	2	0	8	2	13	2	1	8	1	13	0	1	1
1006	0	28	2	0	8	2	13	2	1	8	1	13	0	1	1
1007	0	28	2	0	8	2	13	2	1	8	1	13	0	1	1
1008	0	28	2	0	8	2	13	2	1	8	1	13	0	1	1
1009	0	28	2	0	8	2	13	2	1	8	1	13	0	1	1
1010	0	28	2	0	8	2	13	2	1	8	1	13	0	1	1
1011	0	28	2	0	8	2	13	2	1	8	1	13	0	1	1
1012	0	28	2	1	8	2	13	2	1	8	1	13	0	1	1
1013	0	28	2	1	8	2	13	2	1	8	1	13	0	1	1
1014	0	28	2	1	8	2	13	2	1	8	1	13	0	1	1
1015	0	28	2	1	8	2	13	2	1	8	1	13	0	1	1
1016	0	28	2	1	8	2	13	2	1	8	1	13	0	1	1
1017	0	28	2	1	8	2	13	2	1	8	1	13	0	1	1
1018	0	28	2	1	9	2	13	2	1	8	1	13	0	1	1
1019	0	28	2	1	9	2	13	2	1	8	1	13	0	1	1
1020	0	28	2	1	9	2	13	2	1	8	1	13	0	1	1
1021	0	28	2	1	9	2	13	2	1	8	1	13	0	1	1
1022	0	28	2	3	9	2	13	2	1	8	1	13	0	1	1
1023	0	28	2	3	9	2	13	2	1	8	1	13	0	1	1
1024	0	28	2	3	9	2	13	2	1	8	1	13	0	1	1
1025	0	28	2	3	9	2	13	2	1	8	1	13	0	1	1
1026	0	28	2	3	9	2	13	2	1	8	1	13	0	1	1
1027	0	28	2	3	9	2	13	2	1	8	1	13	0	1	1
1028	0	28	2	3	9	2	13	2	1	8	1	13	0	1	1
1029	0	28	2	3	9	2	13	2	1	8	1	13	0	1	1
1030	0	28	2	3	9	2	13	2	1	8	1	13	0	1	1
1031	0	28	2	3	9	2	13	2	1	8	1	13	0	1	1
1032	0	28	2	3	9	2	13	2	1	8	1	13	0	1	1
1033	0	28	2	3	9	3	13	2	1	8	1	13	0	1	1
1034	0	28	2	3	9	3	13	2	1	8	1	13	0	1	1
1035	0	28	2	3	9	3	13	2	1	8	1	13	0	1	1
1036	0	28	2	3	9	3	13	2	1	8	1	13	0	1	1
1037	0	28	2	3	9	3	13	2	1	8	1	13	0	1	1
1038	0	28	2	3	9	3	13	2	1	8	1	13	0	1	1
1039	0	28	2	3	9	3	13	2	1	8	1	13	0	1	1
1040	0	28	2	3	9	3	13	2	1	8	1	13	0	1	1
1041	0	28	2	3	9	3	13	3	1	8	1	13	0	1	1
1042	0	28	2	3	9	3	13	3	1	8	1	13	0	1	1
1043	0	28	2	3	9	3	13	3	1	8	1	13	0	1	1
1044	0	28	2	3	9	3	13	3	1	8	1	13	0	1	1
1045	0	28	2	3	9	3	13	3	1	8	1	13	0	1	1
1046	0	28	2	3	9	3	13	3	1	8	1	13	0	1	1
1047	0	28	2	3	9	3	13	3	1	8	1	13	0	1	1
1048	0	28	2	3	9	3	13	3	1	8	1	13	0	1	1
1049	0	28	2	3	9	3	13	3	1	8	1	13	0	1	1
1050	0	28	2	3	9	3	13	3	1	8	1	13	0	1	1
1051	0	28	2	3	9	3	13	3	1	8	1	13	0	1	1
1052	0	28	2	3	9	3	14	3	1	8	1	13	0	1	1
1053	0	28	2	3	9	3	15	3	1	8	1	13	0	1	1
1054	0	28	2	3	9	3	15	3	1	8	1	13	0	1	1
1055	0	28	2	3	9	3	16	3	1	8	1	13	0	1	1
1056	0	28	2	3	9	3	16	3	1	8	1	13	0	1	1
1057	0	28	2	3	9	3	17	3	1	8	1	13	0	1	1
1058	0	28	2	3	9	3	17	3	1	8	1	13	0	1	1
1059	0	28	2	3	9	3	17	3	1	8	1	13	0	1	1
1060	0	28	2	3	9	3	17	3	1	8	1	13	0	1	1
1061	0	28	2	3	9	3	18	3	1	8	1	13	0	1	1
1062	0	28	2	3	9	3	22	3	1	8	1	13	0	1	1
1063	0	28	2	3	9	3	23	3	1	8	1	13	0	1	1
1064	0	28	2	3	9	3	23	3	1	8	1	13	0	1	1
1065	0	28	2	3	9	3	23	3	1	8	1	13	0	1	1
1066	0	28	2	3	9	3	23	3	1	8	1	13	0	1	1
1067	0	28	2	3	9	3	23	3	1	8	1	13	0	1	1
1068	0	28	2	3	9	3	25	3	1	8	1	13	0	1	1
1069	0	28	2	3	9	3	25	3	1	8	1	13	0	1	1
1070	0	28	2	3	9	3	25	3	1	8	1	13	0	1	1
1071	0	28	2	3	9	3	25	3	1	8	1	13	0	1	1
1072	0	28	2	3	9	4	25	3	1	8	1	13	0	1	1
1073	0	28	2	3	9	4	25	3	1	8	1	14	0	1	1
1074	0	28	2	3	9	4	25	3	1	8	1	16	0	1	1
1075	0	28	2	3	9	4	25	3	1	8	1	18	0	1	1
1076	0	28	2	3	9	4	25	3	1	8	1	18	0	1	1
1077	0	28	2	3	9	4	25	3	1	8	1	19	0	1	1
1078	0	28	2	3	9	4	25	3	1	8	1	19	0	1	1
1079	0	28	2	3	9	4	25	3	1	8	1	19	0	1	1
1080	0	28	2	3	9	4	25	3	1	8	1	19	0	1	1
1081	0	28	2	3	9	4	25	3	1	8	1	19	0	1	1
1082	0	28	2	3	9	4	25	3	1	8	1	19	0	1	1
1083	0	28	2	3	9	4	25	3	1	8	1	19	0	1	1
1084	0	28	2	3	9	4	25	3	1	8	1	19	0	1	1
1085	0	29	2	3	9	4	25	3	1	8	1	19	0	1	1
1086	0	29	2	3	9	4	25	3	1	8	1	19	0	1	1
1087	0	29	2	3	9	4	25	3	1	8	1	19	0	1	1
1088	0	29	2	3	9	4	25	3	1	8	1	19	0	1	1
1089	0	29	2	3	9	4	25	3	1	8	1	19	0	1	1
1090	0	29	2	3	9	4	25	3	1	8	1	19	0	1	1
1091	0	29	2	3	9	4	25	3	1	8	1	19	0	1	1
1092	0	29	2	3	9	4	25	3	1	8	1	19	0	1	1
1093	0	29	2	3	9	4	25	3	1	8	1	19	0	1	1
1094	0	29	2	3	9	4	25	3	1	8	1	19	0	1	1
1095	0	29	2	3	9	4	25	3	1	8	1	19	0	1	1
1096	0	29	2	3	9	4	25	3	1	8	1	19	0	1	1
1097	0	29	2	3	9	4	25	3	1	8	1	19	0	1	1
1098	0	29	2	3	9	4	25	3	1	8	1	19	0	1	1
1099	0	29	2	3	9	4	25	3	1	8	1	19	0	1	1
1100	0	29	2	3	9	4	25	3	1	8	1	19	0	1	1
1101	0	29	2	3	9	4	25	3	1	8	1	19	0	1	1
1102	0	29	2	3	9	4	25	3	1	8	1	19	0	1	1
1103	0	29	2	3	9	4	25	3	1	9	1	19	0	1	1
1104	0	29	2	3	9	4	25	3	1	10	1	19	0	1	1
1105	0	29	2	3	9	4	25	3	1	10	1	19	0	1	1
1106	0	29	2	3	9	4	25	3	1	10	1	19	0	1	1
1107	0	29	2	3	9	4	25	3	1	10	1	19	0	1	1
1108	0	29	2	3	9	4	25	3	1	10	1	19	0	1	1
1109	0	29	2	3	9	4	25	3	1	10	1	19	0	1	1
1110	0	29	2	3	9	4	25	3	1	10	1	19	0	1	1
1111	0	29	2	3	9	4	25	3	1	10	1	19	0	1	1
1112	0	29	2	3	9	4	25	3	1	10	1	19	0	1	1
1113	0	29	2	3	9	4	25	3	1	10	1	19	0	1	1
1114	0	29	2	3	9	4	25	3	1	10	1	19	0	1	1
1115	0	29	2	3	9	4	25	3	1	10	1	19	0	1	1
1116	0	29	2	3	9	4	25	3	1	10	1	19	0	1	1
1117	0	29	2	3	9	4	25	3	1	10	1	19	0	1	1
1118	0	29	2	3	9	4	25	3	1	10	1	19	0	1	1
1119	0	29	2	3	9	4	25	3	1	10	1	19	0	1	1
1120	0	29	2	3	9	4	25	3	1	10	1	19	0	1	1
1121	0	29	2	3	9	4	25	3	1	10	1	19	0	1	1
1122	0	29	2	3	9	4	25	3	1	10	1	19	0	1	1
1123	0	29	2	3	9	4	25	3	1	10	1	19	0	1	1
1124	0	29	2	3	9	4	25	3	1	10	1	19	0	1	1
1125	0	29	2	3	9	4	25	3	1	10	1	19	0	1	1
1126	0	29	2	3	9	4	25	3	1	10	1	19	0	1	1
1127	0	29	2	3	9	4	25	3	1	10	1	19	0	1	1
1128	0	29	2	3	9	4	25	3	1	10	1	19	0	1	1
1129	0	29	2	3	9	4	25	3	1	10	1	19	0	1	1
1130	0	29	2	3	9	4	25	3	1	10	1	19	0	1	1
1131	0	29	2	3	9	4	25	3	1	10	1	19	0	1	1
1132	0	29	2	3	9	4	25	3	1	10	1	19	0	1	1
1133	0	29	2	3	9	4	25	3	1	10	1	19	0	1	1
1134	0	29	3	3	9	4	25	3	1	10	1	19	0	1	1
1135	0	29	3	3	9	4	25	3	1	10	1	19	0	1	1
1136	0	29	3	3	9	4	25	3	1	10	1	19	0	1	1
1137	0	29	4	3	9	4	25	3	1	10	1	19	0	1	1
1138	0	29	4	3	9	4	25	3	1	10	1	19	0	1	1
1139	0	29	4	3	9	4	25	3	1	10	1	19	0	1	1
1140	0	29	4	3	9	4	25	3	1	10	1	19	0	1	1
1141	0	29	4	3	9	4	25	3	1	10	1	19	0	1	1
1142	0	29	4	3	9	4	25	3	1	10	1	19	0	1	1
1143	0	29	4	3	9	4	25	3	1	10	1	19	0	1	1
1144	0	29	4	3	9	4	25	3	1	10	1	19	0	1	1
1145	0	29	4	3	9	4	25	3	1	10	1	19	0	1	1
1146	0	29	4	3	9	4	25	3	1	10	1	19	0	1	1
1147	0	29	4	3	9	4	25	3	1	10	1	19	0	1	1
1148	0	29	4	3	9	4	25	3	1	10	1	19	0	1	1
1149	0	29	4	3	9	4	25	3	1	10	1	19	0	1	1
1150	0	29	4	3	9	4	25	3	1	10	1	19	0	1	1
1151	0	29	4	3	9	4	25	3	1	10	1	19	0	1	1
1152	0	29	4	3	13	4	25	3	1	10	1	19	0	1	1
1153	0	29	4	3	13	4	25	3	1	10	1	19	0	1	1
1154	0	29	4	3	13	4	25	3	1	10	1	19	0	1	1
1155	0	29	4	3	13	4	25	3	1	10	1	21	0	1	1
1156	0	29	4	3	13	4	25	3	1	10	1	21	0	1	1
1157	0	29	4	3	13	4	25	3	1	10	1	21	0	1	1
1158	0	29	4	3	13	4	25	3	1	10	1	21	0	1	1
1159	0	29	4	3	13	4	25	3	1	10	1	21	0	1	1
1160	0	29	4	3	13	4	25	3	1	10	1	21	0	1	1
1161	0	29	4	3	13	4	25	3	1	10	1	21	0	1	1
1162	0	29	4	3	13	4	25	3	1	10	1	21	0	1	1
1163	0	29	4	3	13	4	25	3	1	10	1	21	0	1	1
1164	0	29	4	3	13	4	25	3	1	10	1	21	0	1	1
1165	0	29	4	3	13	4	25	3	1	10	1	21	0	1	1
1166	0	29	4	3	13	4	25	3	1	10	1	21	0	1	1
1167	0	29	4	3	13	4	25	3	1	10	1	21	0	1	1
1168	0	29	4	3	13	4	25	3	1	10	1	21	0	1	1
1169	0	29	4	3	13	4	25	3	1	10	1	21	0	1	1
1170	0	29	4	3	13	4	25	3	1	10	1	21	0	1	1
1171	0	29	4	3	16	4	25	3	1	10	1	21	0	1	1
1172	0	29	4	3	16	4	25	3	1	10	1	21	0	1	1
1173	0	29	4	3	17	4	25	3	1	10	1	21	0	1	1
1174	0	29	4	3	17	4	25	3	1	10	1	21	0	1	1
1175	0	29	4	3	17	4	25	3	1	10	1	21	0	1	1
1176	0	29	4	3	17	4	25	3	1	10	1	21	0	1	1
1177	0	29	4	3	17	4	25	3	1	10	1	21	0	1	1
1178	0	29	4	3	17	4	25	3	1	10	1	21	0	1	1
1179	0	29	4	3	17	4	25	3	1	10	1	21	0	1	1
1180	0	30	4	3	17	4	25	3	1	10	1	21	0	1	1
1181	0	30	4	3	17	4	25	3	1	10	1	21	0	1	1
1182	0	30	4	3	17	4	25	3	1	10	1	21	0	1	1
1183	0	30	4	3	17	4	25	3	1	10	1	21	0	1	1
1184	0	30	4	3	17	4	25	3	1	10	1	21	0	1	1
1185	0	30	4	3	17	4	25	3	1	10	1	21	0	1	1
1186	0	30	4	3	17	4	25	3	1	10	1	21	0	1	1
1187	0	30	4	3	17	4	25	3	1	10	1	21	0	1	1
1188	0	30	4	3	19	4	25	3	1	10	1	21	0	1	1
1189	0	30	4	3	19	4	25	3	1	10	1	21	0	1	1
1190	0	30	4	3	19	4	25	3	1	10	1	21	0	1	1
1191	0	30	4	3	19	4	25	3	1	10	1	21	0	1	1
1192	0	30	4	3	19	4	25	3	1	10	1	21	0	1	1
1193	0	30	4	3	19	4	25	3	1	10	1	21	0	1	1
1194	0	30	4	3	19	4	25	3	1	10	1	21	0	1	1
1195	0	30	4	3	19	4	25	3	1	10	1	21	0	1	1
1196	0	30	4	3	19	4	25	3	1	10	1	21	0	1	1
1197	0	30	4	3	19	4	25	3	1	10	1	21	0	1	1
1198	0	30	4	3	19	4	25	3	1	10	1	21	0	1	1
1199	0	30	4	3	19	4	25	3	1	10	1	21	0	1	1
1200	0	30	4	3	19	4	25	3	1	10	1	21	0	1	1
1201	0	30	4	3	19	4	25	3	1	10	1	21	0	1	1
1202	0	30	4	3	19	4	25	3	1	10	1	21	0	1	1
1203	0	30	4	3	19	4	25	3	2	10	1	21	0	1	1
1204	0	30	4	3	19	4	25	3	2	10	1	21	0	1	1
1205	0	30	4	3	19	4	25	3	2	10	1	21	0	1	1
1206	0	30	4	3	19	4	25	3	2	10	1	21	0	1	1
1207	0	30	4	3	19	4	25	3	2	10	1	21	0	1	1
1208	0	30	4	3	19	4	25	3	2	10	1	21	0	1	1
1209	0	30	4	3	19	4	25	3	2	10	1	21	0	1	1
1210	0	30	4	3	19	4	25	3	2	10	1	21	0	1	1
1211	0	30	4	3	19	4	25	3	2	10	1	21	0	1	1
1212	0	30	4	3	19	4	25	3	2	10	1	21	0	1	1
1213	0	30	4	3	19	4	25	3	2	10	1	21	0	1	1
1214	0	30	4	3	19	4	25	3	2	10	1	21	0	1	1
1215	0	30	4	3	19	4	25	3	2	10	1	21	0	1	1
1216	0	30	4	3	19	4	25	3	2	11	1	21	0	1	1
1217	0	30	4	3	19	4	25	3	2	11	1	21	0	1	1
1218	0	30	4	3	19	4	25	3	2	11	1	21	0	1	1
1219	0	30	4	3	19	4	25	3	2	11	1	21	0	1	1
1220	0	30	4	3	19	4	25	3	2	11	1	21	0	1	1
1221	0	30	4	3	19	4	25	3	2	11	1	21	0	1	1
1222	0	30	4	3	19	4	25	3	2	11	1	21	0	1	1
1223	0	30	4	3	19	4	25	3	2	11	1	21	0	1	1
1224	0	30	4	3	19	4	25	3	2	11	1	21	0	1	1
1225	0	30	4	3	19	4	25	3	2	11	1	21	0	1	1
1226	0	30	4	3	19	4	25	3	2	11	1	21	0	1	1
1227	0	30	4	3	19	4	25	3	2	11	1	21	0	1	1
1228	0	30	4	3	19	4	25	3	2	11	1	21	0	1	1
1229	0	30	4	3	19	4	25	3	2	11	1	22	0	1	1
1230	0	30	4	3	19	4	25	3	2	11	1	23	0	1	1
1231	0	30	4	3	19	4	25	3	2	11	1	24	0	1	1
1232	0	30	4	3	19	4	25	3	2	11	1	25	0	1	1
1233	0	30	4	3	19	4	25	3	2	11	1	25	0	1	1
1234	0	30	4	3	19	4	25	3	2	11	1	25	0	1	1
1235	0	30	4	3	19	4	25	3	2	11	1	25	0	1	1
1236	0	30	4	3	19	4	25	3	2	11	1	25	0	1	1
1237	0	30	4	3	19	4	25	3	2	11	1	25	0	1	1
1238	0	30	4	3	19	4	25	3	2	11	1	25	0	1	1
1239	0	30	4	3	19	4	25	3	2	11	1	25	0	1	1
1240	0	30	4	3	19	4	25	3	2	11	1	25	0	1	1
1241	0	30	4	3	19	4	25	3	2	11	1	25	0	1	1
1242	0	30	4	3	19	4	25	3	2	11	1	25	0	1	1
1243	0	30	4	3	19	4	25	3	2	11	1	25	0	1	1
1244	0	30	4	3	19	4	25	3	2	11	1	25	0	1	1
1245	0	30	4	3	19	4	25	3	2	11	1	25	0	1	1
1246	0	30	4	3	19	4	25	3	2	11	1	25	0	1	1
1247	0	30	4	3	19	4	25	3	2	11	1	25	0	1	1
1248	0	30	4	3	19	5	25	3	2	11	1	25	0	1	1
1249	0	30	4	3	19	5	25	3	2	11	1	25	0	1	1
1250	0	30	4	3	19	5	25	3	2	11	1	25	0	1	1
1251	0	30	4	3	19	5	25	3	2	11	1	25	0	1	1
1252	0	30	4	3	19	5	25	3	2	11	1	25	0	1	1
1253	0	30	4	3	19	5	26	3	2	11	1	25	0	1	1
1254	0	30	4	3	19	5	26	3	2	11	1	25	0	1	1
1255	0	30	4	3	20	5	26	3	2	11	1	25	0	1	1
1256	0	30	4	3	20	5	26	3	2	11	1	25	0	1	1
1257	0	30	4	3	20	5	26	3	2	11	1	25	0	1	1
1258	0	30	4	3	20	5	26	3	2	11	1	25	0	1	1
1259	0	30	4	3	20	5	26	3	2	11	1	25	0	1	1
1260	0	30	4	3	20	5	26	3	2	11	1	25	0	1	1
1261	0	30	4	3	20	5	26	3	2	11	1	25	0	1	1
1262	0	30	4	3	20	5	26	3	2	11	1	25	0	1	1
1263	0	30	4	3	20	5	26	3	2	11	1	25	0	1	1
1264	0	30	4	3	20	5	26	3	2	11	1	25	0	1	1
1265	0	30	4	3	20	5	26	3	2	11	1	25	0	1	1
1266	0	30	4	3	20	5	26	3	2	11	1	25	0	1	1
1267	0	30	4	3	20	5	26	3	2	11	1	25	0	1	1
1268	0	30	4	3	20	5	26	3	2	11	1	25	0	1	1
1269	0	30	4	3	20	5	26	3	2	11	1	25	0	1	1
1270	0	30	4	3	20	5	26	3	2	11	1	25	0	1	1
1271	0	30	4	3	20	5	26	3	2	11	1	25	0	1	1
1272	0	30	4	3	20	5	26	3	2	11	1	25	0	1	1
1273	0	30	4	3	20	5	26	3	2	11	1	25	0	1	1
1274	0	30	4	3	20	5	26	3	2	11	1	25	0	1	1
1275	0	30	4	3	20	5	26	3	2	11	1	25	0	1	1
1276	0	30	4	3	20	5	26	3	2	11	1	25	0	1	1
1277	0	30	4	3	20	5	26	3	2	11	1	25	0	1	1
1278	0	30	4	3	20	5	26	3	2	11	1	25	0	1	1
1279	0	30	4	3	20	5	26	3	2	11	1	25	0	1	1
1280	0	30	4	3	20	5	26	3	2	11	1	25	0	1	1
1281	0	30	4	3	20	5	26	3	2	11	1	25	0	1	1
1282	0	30	4	3	20	5	26	3	2	11	1	25	0	1	1
1283	0	30	4	3	20	5	26	3	2	11	1	26	0	1	1
1284	0	30	4	3	20	5	26	3	2	11	1	26	0	1	1
1285	0	30	4	3	20	5	26	3	2	11	1	26	0	1	1
1286	0	30	4	3	20	5	26	3	2	11	1	26	0	1	1
1287	0	30	4	3	20	5	26	3	2	11	1	26	0	1	1
1288	0	30	4	3	20	5	26	3	2	11	1	26	0	1	1
1289	0	30	4	3	20	5	26	3	2	11	1	26	0	1	1
1290	0	30	4	3	20	5	26	3	2	11	1	26	0	1	1
1291	0	30	4	3	20	5	26	3	2	11	1	26	0	1	1
1292	0	30	4	3	20	5	26	3	2	11	1	26	0	1	1
1293	0	30	4	3	20	5	26	3	2	11	1	26	0	1	1
1294	0	30	4	3	20	5	26	3	2	11	1	26	0	1	1
1295	0	30	4	3	20	5	26	3	2	11	1	26	0	1	1
1296	0	30	4	3	20	5	26	3	2	11	1	26	0	1	1
1297	0	30	4	3	20	5	26	3	2	11	1	26	0	1	1
1298	0	30	4	3	20	5	26	3	2	11	1	26	0	1	1
1299	0	30	4	3	20	5	26	3	2	11	1	26	0	1	1
1300	0	30	4	3	20	5	26	3	2	11	1	26	0	1	1
1301	0	30	4	3	20	5	26	3	2	11	1	26	0	1	1
1302	0	30	4	3	20	5	26	3	2	11	1	26	0	2	1
1303	0	30	4	3	20	5	26	3	2	11	1	26	0	2	1
1304	0	30	4	3	20	5	26	3	2	11	1	26	0	2	1
1305	0	30	4	3	20	5	26	3	2	11	1	26	0	2	1
1306	0	30	4	3	20	5	26	3	2	11	1	26	0	2	1
1307	0	30	4	3	20	5	26	3	2	11	1	26	0	2	1
1308	0	30	4	3	20	5	26	3	2	11	1	26	0	2	1
1309	0	30	4	3	20	5	26	3	2	11	1	26	0	2	1
1310	0	30	4	3	20	5	26	3	2	11	1	26	0	2	1
1311	0	30	4	3	20	5	26	3	2	11	1	26	0	2	1
1312	0	30	4	3	20	5	26	3	2	11	1	26	0	2	1
1313	0	30	4	3	20	5	26	3	2	11	1	26	0	2	1
1314	0	30	4	3	20	5	26	3	2	11	1	26	0	2	1
1315	0	30	4	3	20	5	26	3	2	11	1	26	0	2	1
1316	0	30	4	3	20	5	26	3	2	11	1	26	0	2	1
1317	0	30	4	3	20	5	26	3	2	11	1	26	0	2	1
1318	0	30	4	3	20	5	26	3	2	11	1	26	0	2	1
1319	0	30	4	3	20	5	26	3	2	11	1	26	0	2	2
1320	0	30	4	3	20	5	26	3	2	11	1	26	0	2	2
1321	0	30	4	3	20	5	26	3	2	11	1	26	0	2	2
1322	0	30	4	3	20	5	26	3	2	11	1	26	0	2	2
1323	0	30	4	3	20	5	26	3	2	11	1	26	0	2	2
1324	0	30	4	3	20	5	26	3	2	11	1	26	0	2	2
1325	0	30	4	3	20	5	26	3	2	11	1	26	0	2	2
1326	0	30	4	3	20	5	26	3	2	11	1	26	0	2	2
1327	0	30	4	3	20	5	26	3	2	11	1	26	0	2	2
1328	0	30	4	3	20	5	26	3	2	11	1	26	0	2	2
1329	0	30	4	3	20	5	26	3	2	11	1	26	0	2	2
1330	0	30	4	3	20	5	26	3	2	11	1	26	0	2	2
1331	0	30	4	3	20	5	26	3	2	11	1	26	0	2	2
1332	0	30	4	3	20	5	26	3	2	11	1	26	0	2	2
1333	0	30	4	3	20	5	26	3	2	11	1	26	0	2	2
1334	0	30	4	3	20	5	26	3	2	11	1	26	0	2	2
1335	0	30	4	3	20	5	26	3	2	11	1	26	0	2	2
1336	0	30	4	3	20	5	26	3	2	11	1	26	0	2	2
1337	0	30	4	3	20	5	26	3	2	11	1	27	0	2	2
1338	0	30	4	3	20	5	26	3	2	11	1	27	0	2	2
1339	0	30	4	3	20	5	26	3	2	11	1	30	0	2	2
1340	0	30	4	3	20	5	26	3	2	11	1	30	0	2	2
1341	0	30	4	3	20	5	26	3	2	11	1	30	0	2	2
1342	0	30	4	3	20	5	26	3	2	11	1	31	0	2	2
1343	0	30	4	3	20	5	26	3	2	11	1	31	0	2	2
1344	0	30	4	3	20	5	26	3	2	11	1	31	0	2	2
1345	0	30	4	3	20	5	26	3	2	11	1	31	0	2	2
1346	0	30	4	3	20	5	26	3	2	11	1	31	0	2	2
1347	0	30	4	3	20	5	26	3	2	11	1	31	0	2	2
1348	0	30	4	3	20	5	26	3	2	11	1	31	0	2	2
1349	0	30	4	3	20	5	26	3	2	11	1	31	0	2	2
1350	0	30	4	3	20	5	26	3	2	11	1	31	0	2	2
1351	0	30	4	3	20	5	26	3	2	11	1	31	0	2	2
1352	0	30	4	3	20	5	26	3	2	11	1	31	0	2	2
1353	0	30	4	3	20	5	26	3	2	11	1	31	0	2	2
1354	0	30	4	3	20	5	26	3	2	11	1	31	0	2	2
1355	0	30	4	3	20	5	26	3	2	11	1	31	0	2	2
1356	0	30	4	3	20	5	26	3	2	11	1	31	0	2	2
1357	0	30	4	3	20	5	26	3	2	11	1	31	0	2	2
1358	0	30	4	3	20	5	26	3	2	11	1	31	0	2	2
1359	0	30	4	3	20	5	26	3	2	11	1	31	0	2	2
1360	0	30	4	3	20	5	26	3	2	11	1	31	0	2	2
1361	0	30	4	3	20	5	26	3	2	11	1	31	0	2	2
1362	0	30	4	3	20	5	26	3	2	11	1	31	0	2	2
1363	0	30	4	3	20	5	26	3	2	11	1	31	0	2	2
1364	0	30	4	3	20	5	26	3	2	11	1	31	0	2	2
1365	0	30	4	3	20	5	26	3	2	11	1	31	0	2	2
1366	0	30	4	3	20	5	26	3	2	11	1	31	0	2	2
1367	0	30	4	3	20	5	26	3	2	12	1	31	0	2	2
1368	0	30	4	3	20	5	26	3	2	12	1	31	0	2	2
1369	0	30	4	3	20	5	26	3	2	12	1	31	0	2	2
1370	0	30	4	3	20	5	26	3	2	12	1	31	0	2	2
1371	0	30	4	3	20	5	26	3	2	12	1	31	0	2	2
1372	0	30	4	3	20	5	26	3	2	12	1	31	0	2	2
1373	0	30	4	3	20	5	26	3	2	12	1	31	0	2	2
1374	0	30	4	3	20	5	26	3	2	12	1	31	0	2	2
1375	0	30	4	3	20	5	26	3	2	12	1	31	0	2	2
1376	0	30	4	3	20	5	26	3	2	12	1	31	0	2	2
1377	0	30	4	3	20	5	26	3	2	12	1	31	0	2	2
1378	0	30	4	3	20	5	26	3	2	12	1	31	0	2	2
1379	0	30	4	3	20	5	26	3	2	12	1	31	0	2	2
1380	0	30	4	3	20	5	26	3	2	12	1	31	0	2	2
1381	0	30	4	3	20	5	26	3	2	12	1	31	0	2	2
1382	0	30	4	3	20	5	26	3	2	12	1	31	0	2	2
1383	0	30	4	3	20	5	26	3	2	12	1	31	0	2	2
1384	0	30	4	3	20	5	26	3	2	12	1	31	0	2	2
1385	0	30	4	3	20	5	26	3	2	12	1	31	0	2	2
1386	0	30	4	3	20	5	26	3	2	12	1	31	0	2	2
1387	0	30	4	3	20	5	26	3	2	12	1	31	0	2	2
1388	0	30	4	3	20	5	26	3	2	12	1	31	0	2	2
1389	0	30	4	3	20	5	26	3	2	12	1	31	0	2	2
1390	0	30	4	3	20	5	26	3	2	12	1	31	0	2	2
1391	0	30	4	3	20	5	26	3	2	12	1	31	0	2	2
1392	0	30	4	3	20	5	26	3	2	12	1	32	0	2	2
1393	0	30	4	3	20	5	26	3	2	12	1	32	0	2	2
1394	0	30	4	3	20	5	26	3	2	12	1	32	0	2	2
1395	0	30	4	3	20	5	26	3	2	12	1	34	0	2	2
1396	0	30	4	3	20	5	26	3	2	12	1	34	0	2	2
1397	0	30	4	3	20	5	26	3	2	12	1	34	0	2	2
1398	0	30	4	3	20	5	26	3	2	12	1	34	0	2	2
1399	0	30	4	3	20	5	26	3	2	12	1	34	0	2	2
1400	0	30	4	3	20	5	26	3	2	12	1	34	0	2	2
1401	0	30	4	3	20	5	26	3	2	12	1	34	0	2	2
1402	0	30	4	3	20	5	26	3	2	12	1	34	0	2	2
1403	0	30	4	3	20	5	26	3	2	12	1	34	0	2	2
1404	0	30	4	3	20	5	26	3	2	12	1	34	0	2	2
1405	0	30	4	3	20	5	26	3	3	12	1	34	0	2	2
1406	0	30	4	3	20	5	26	3	4	12	1	34	0	2	2
1407	0	30	4	3	20	5	26	3	4	12	1	34	0	2	2
1408	0	30	4	3	20	5	26	3	4	12	1	34	0	2	2
1409	0	30	4	3	20	5	26	3	4	12	1	34	0	2	2
1410	0	30	4	3	20	5	26	3	4	12	1	34	0	2	2
1411	0	30	4	3	20	5	26	3	4	12	1	34	0	2	2
1412	0	30	4	3	20	5	26	3	4	12	1	34	0	2	2
1413	0	30	4	3	20	5	26	3	4	12	1	34	0	2	2
1414	0	30	4	3	20	5	26	3	4	12	1	34	0	2	2
1415	0	30	4	3	20	5	26	3	4	12	1	34	0	2	2
1416	0	30	4	3	20	5	26	3	4	12	1	34	0	2	2
1417	0	30	4	3	20	5	26	3	4	12	1	34	0	2	2
1418	0	30	4	3	20	5	26	3	4	12	1	34	0	2	2
1419	0	30	4	3	20	5	26	3	4	12	1	34	0	2	2
1420	0	30	4	3	20	5	26	3	4	12	1	34	0	2	2
1421	0	30	4	3	20	5	26	3	4	12	1	34	0	2	2
1422	0	30	4	3	20	5	26	3	4	12	1	34	0	2	2
1423	0	30	4	3	20	5	26	3	4	12	1	34	0	2	2
1424	0	30	4	3	20	5	26	3	4	13	1	34	0	2	2
1425	0	30	4	3	20	5	26	3	4	13	1	34	0	2	2
1426	0	30	4	3	20	5	26	3	4	13	1	34	0	2	2
1427	0	30	4	3	20	5	26	3	4	13	1	34	0	2	2
1428	0	30	4	3	20	5	26	3	4	13	1	34	0	2	2
1429	0	30	4	3	20	5	26	3	4	13	1	34	0	2	2
1430	0	30	4	3	20	5	26	3	4	13	1	34	0	2	2
1431	0	30	4	3	20	5	26	3	4	13	1	34	0	2	2
1432	0	30	4	3	20	5	26	3	4	13	1	34	0	2	2
1433	0	30	4	3	20	5	26	3	4	13	1	34	0	2	2
1434	0	30	4	3	20	5	26	3	4	13	1	34	0	2	2
1435	0	30	4	3	20	5	26	3	4	13	1	34	0	2	2
1436	0	30	4	3	20	5	26	3	4	13	1	34	0	2	2
1437	0	30	4	3	20	5	26	3	4	13	1	34	0	2	2
1438	0	30	4	3	20	5	26	3	4	13	1	34	0	2	2
1439	0	30	4	3	20	5	26	3	4	13	1	34	0	2	3
1440	0	30	4	3	20	5	26	3	4	13	1	34	0	2	3
1441	0	30	4	3	20	5	26	3	4	13	1	34	0	2	3
1442	0	30	4	3	20	5	26	3	4	13	1	34	0	2	3
1443	0	30	4	3	20	5	26	3	4	13	1	34	0	2	3
1444	0	30	4	3	20	5	26	3	4	13	1	34	0	2	3
1445	0	30	4	3	20	5	26	3	4	13	1	34	0	2	3
1446	0	30	4	3	20	5	26	3	4	13	1	34	0	2	3
1447	0	30	4	3	20	5	26	3	4	13	1	34	0	2	3
1448	0	30	4	3	20	5	26	3	4	13	1	34	0	2	3
1449	0	30	4	3	20	5	26	3	4	13	1	34	0	2	3
1450	0	32	4	3	20	5	26	3	4	13	1	34	0	2	3
1451	0	32	4	3	20	5	26	3	4	13	1	34	0	2	3
1452	0	32	4	3	20	5	26	3	4	13	1	34	0	2	3
1453	0	32	4	3	20	5	26	3	4	13	1	34	0	2	3
1454	0	32	4	3	20	5	26	3	4	13	1	34	0	2	3
1455	0	32	4	3	20	5	26	3	4	13	1	34	0	2	3
1456	0	32	4	3	20	5	26	3	4	13	1	34	0	2	3
1457	0	32	4	3	20	5	26	3	4	13	1	34	0	2	3
1458	0	32	4	3	20	5	26	3	4	13	1	34	0	2	3
1459	0	32	4	3	20	5	26	3	4	13	1	34	0	2	3
1460	0	32	4	3	20	5	26	3	4	13	1	34	0	2	3
1461	0	32	4	3	20	5	26	3	4	13	1	34	0	2	3
1462	0	32	4	3	20	5	26	3	4	13	1	34	0	2	3
1463	0	33	4	3	20	5	26	3	4	13	1	34	0	2	3
1464	0	35	4	3	20	5	26	3	4	13	1	34	0	2	3
1465	0	35	4	3	20	5	26	3	4	13	2	34	0	2	3
1466	0	35	4	3	20	5	26	3	4	13	2	34	0	2	3
1467	0	35	4	3	20	5	26	3	4	13	2	34	0	2	3
1468	0	35	4	3	20	5	26	3	4	13	2	34	0	2	3
1469	0	35	4	3	20	5	26	3	4	13	2	34	0	2	3
1470	0	35	4	3	20	5	26	3	4	13	2	34	0	2	3
1471	0	35	4	3	20	5	26	3	4	13	2	34	0	2	3
1472	0	35	4	3	20	5	26	3	4	13	2	34	0	2	3
1473	0	35	4	3	20	5	26	3	4	13	2	34	0	2	3
1474	0	35	4	3	20	5	26	3	4	13	2	34	0	2	3
1475	0	35	4	3	20	5	26	3	4	13	2	34	0	2	3
1476	0	35	4	3	20	5	26	3	4	13	2	34	0	2	3
1477	0	35	4	3	20	5	26	3	4	13	2	34	0	2	3
1478	0	35	4	3	20	5	26	3	4	13	2	35	0	2	3
1479	0	35	4	3	20	5	26	3	4	13	2	35	0	2	3
1480	0	35	4	3	20	5	26	3	4	13	2	35	0	2	3
1481	0	35	4	3	20	5	26	3	4	14	2	35	0	2	3
1482	0	35	4	3	20	5	26	3	4	14	2	35	0	2	3
1483	0	35	4	3	20	5	26	3	4	14	2	35	0	2	3
1484	0	35	4	3	20	5	26	3	4	14	2	35	0	2	3
1485	0	35	4	3	20	5	26	3	4	14	2	35	0	2	3
1486	0	35	4	3	20	5	26	3	4	14	2	35	0	2	3
1487	0	35	4	3	20	5	26	3	4	14	2	35	0	2	3
1488	0	35	4	3	20	5	26	3	4	14	2	35	0	2	3
1489	0	35	4	3	20	5	26	3	4	14	2	35	0	2	3
1490	0	35	4	3	20	5	26	3	4	14	2	35	0	2	3
1491	0	35	4	3	20	5	26	3	4	14	2	35	0	2	3
1492	0	35	4	3	20	5	26	3	4	14	2	35	0	2	3
1493	0	35	4	3	20	5	26	3	4	14	2	35	0	2	3
1494	0	35	4	3	20	5	26	3	4	14	2	35	0	2	3
1495	0	35	4	3	20	5	26	3	4	14	2	35	0	2	3
1496	0	35	4	3	20	5	26	3	4	14	2	35	0	2	3
1497	0	35	4	3	20	5	26	3	4	14	2	35	0	2	3
1498	0	35	4	3	20	5	26	3	4	14	2	35	0	2	3
1499	0	35	4	3	20	5	26	3	4	14	2	35	0	2	3
1500	0	35	4	3	20	5	26	3	4	14	2	35	0	2	3
1501	0	35	4	3	20	5	26	3	4	14	2	35	0	2	3
1502	0	35	4	3	20	5	26	3	4	16	2	35	0	2	3
1503	0	35	4	3	20	5	26	3	4	17	2	35	0	2	3
1504	0	35	4	3	20	5	26	3	4	17	2	35	0	2	3
1505	0	35	4	3	20	5	26	3	4	17	2	35	0	2	3
1506	0	35	4	3	20	5	26	3	4	17	2	36	0	2	3
1507	0	35	4	3	20	5	26	3	4	17	2	36	0	2	3
1508	0	35	4	3	20	5	26	3	4	17	2	36	0	2	3
1509	0	35	4	3	20	5	26	3	4	17	2	36	0	2	3
1510	0	35	4	3	20	5	26	3	4	17	2	36	0	2	3
1511	0	35	4	3	20	5	26	3	4	17	2	36	0	2	3
1512	0	35	4	3	20	5	26	3	4	17	2	36	0	2	3
1513	0	35	4	3	20	5	26	3	4	17	2	36	0	2	3
1514	0	35	4	3	20	5	26	3	4	17	2	38	0	2	3
1515	0	35	4	3	20	5	26	3	4	17	2	42	0	2	3
1516	0	35	4	3	20	5	26	3	4	17	2	42	0	2	3
1517	0	35	4	3	20	5	26	3	4	17	2	42	0	2	3
1518	0	35	4	3	20	5	26	3	4	17	2	42	0	2	3
1519	1	35	4	3	20	5	26	3	4	17	2	42	0	2	3
1520	1	35	4	3	20	5	26	3	4	17	2	42	0	2	3
1521	1	35	4	3	20	5	26	3	4	17	2	42	0	2	3
1522	2	35	4	3	20	5	26	3	4	17	2	42	0	2	3
1523	2	35	4	3	20	5	26	3	4	17	2	42	0	2	3
1524	2	35	4	3	20	5	26	3	4	17	2	42	0	2	3
1525	2	35	4	3	20	5	26	3	4	17	2	42	0	2	3
1526	2	35	4	3	20	5	26	3	4	17	2	42	0	2	3
1527	2	35	4	3	20	5	26	3	4	17	2	42	0	2	3
1528	2	35	4	3	20	5	26	3	4	17	2	43	0	2	3
1529	2	35	4	3	20	5	26	3	4	17	2	44	0	2	3
1530	2	35	4	3	20	5	26	3	4	17	2	44	0	2	3
1531	2	35	4	3	20	5	26	3	4	17	2	45	0	2	3
1532	2	35	4	3	20	5	26	3	4	17	2	45	0	2	3
1533	2	35	4	3	20	5	26	3	4	17	2	45	0	2	3
1534	2	35	4	3	20	5	26	3	4	17	2	45	0	2	3
1535	2	35	4	3	20	5	26	3	4	17	2	45	0	2	3
1536	2	35	4	3	20	5	26	3	4	17	2	45	0	2	3
1537	2	35	4	3	20	5	26	3	4	17	2	45	0	2	3
1538	2	35	4	3	20	5	26	3	4	17	2	45	0	2	3
1539	2	35	4	3	20	5	26	3	4	17	2	45	0	2	3
1540	2	35	4	3	20	5	26	3	4	17	2	45	0	2	3
1541	2	35	4	3	20	5	26	3	4	17	2	45	0	2	3
1542	2	35	4	3	20	5	26	3	4	17	3	45	0	2	3
1543	2	35	4	3	20	5	26	3	4	17	3	45	0	2	3
1544	2	35	4	3	20	5	26	3	4	17	3	45	0	2	3
1545	2	35	4	3	20	5	26	3	4	17	3	45	0	2	3
1546	2	35	4	3	20	5	26	3	4	17	3	45	0	2	3
1547	2	35	4	3	20	5	26	3	4	17	3	45	0	2	3
1548	2	35	4	3	20	5	26	3	4	17	3	45	0	2	3
1549	2	35	4	3	20	5	26	3	4	17	3	45	0	2	3
1550	2	35	4	3	20	5	26	3	4	17	3	45	0	2	3
1551	2	35	4	3	20	5	26	3	4	17	3	45	0	2	3
1552	2	35	4	3	20	5	26	3	4	17	3	45	0	2	3
1553	2	35	4	3	20	5	26	3	4	17	3	45	0	2	3
1554	2	35	4	3	20	5	26	3	4	17	3	45	0	2	3
1555	2	35	4	3	20	5	26	3	4	17	3	45	0	2	3
1556	3	35	4	3	20	5	26	3	4	17	3	45	0	2	3
1557	3	35	4	3	20	5	26	3	4	17	3	45	0	2	3
1558	3	35	4	3	20	5	26	3	4	17	3	45	0	2	3
1559	3	35	4	3	20	5	26	3	4	17	3	45	0	2	3
1560	3	35	4	3	20	5	26	3	4	17	3	45	0	2	3
1561	3	35	4	3	20	5	26	3	4	17	3	45	0	2	3
1562	3	35	4	3	20	5	26	3	4	17	3	45	0	2	3
1563	3	35	4	3	20	5	26	3	4	17	3	45	0	2	3
1564	3	35	4	3	20	5	26	3	4	17	3	46	0	2	3
1565	3	35	4	3	20	5	26	3	4	17	3	46	0	2	3
1566	3	35	4	3	20	5	26	3	4	17	3	46	0	2	3
1567	3	35	4	3	20	5	26	3	4	17	3	46	0	2	3
1568	3	35	4	3	20	5	26	3	4	17	3	46	0	2	3
1569	3	35	4	3	20	5	26	3	4	17	3	46	0	2	3
1570	3	35	4	3	20	5	26	3	4	17	3	46	0	2	3
1571	3	35	4	3	20	5	26	3	4	17	3	46	0	2	3
1572	3	35	4	3	20	5	26	3	4	17	3	46	0	2	3
1573	3	35	4	3	20	5	26	3	4	17	3	46	0	2	3
1574	3	35	4	3	20	5	26	3	4	17	3	46	0	2	3
1575	3	35	4	3	20	5	26	3	4	17	3	46	0	2	3
1576	3	35	4	3	20	5	26	3	4	17	3	46	0	2	3
1577	3	35	4	3	20	5	26	3	4	17	3	47	0	2	3
1578	3	35	4	3	20	5	26	3	4	17	3	47	0	2	3
1579	3	35	4	3	20	5	26	3	4	17	3	47	0	2	3
1580	3	35	4	3	20	5	26	3	4	17	3	47	0	2	3
1581	3	35	4	3	20	5	26	3	4	17	3	47	0	2	3
1582	3	35	4	3	20	5	26	3	4	17	3	47	0	2	3
1583	3	35	4	3	20	5	26	3	4	17	3	47	0	2	3
1584	3	35	4	3	20	5	26	3	4	17	3	47	0	2	3
1585	3	35	4	3	20	5	26	3	4	17	3	47	0	2	3
1586	3	35	4	3	20	5	26	3	4	17	3	47	0	2	3
1587	3	35	4	3	20	5	26	3	4	17	3	47	0	2	3
1588	3	35	4	3	20	5	26	3	4	17	3	47	0	2	3
1589	3	35	4	3	20	5	26	3	4	17	3	47	0	2	3
1590	3	35	4	3	20	5	26	3	4	17	3	47	0	2	3
1591	3	35	4	3	20	5	26	3	4	17	3	47	0	2	3
1592	3	35	4	3	20	5	26	3	4	17	3	47	0	2	3
1593	3	35	4	3	20	5	26	3	4	17	3	48	0	2	3
1594	3	35	4	3	20	5	26	3	4	17	3	49	0	2	3
1595	3	35	4	3	20	5	26	3	4	17	3	49	0	2	3
1596	3	35	4	3	20	5	26	3	4	17	3	49	0	2	3
1597	3	35	4	3	20	5	26	3	4	17	3	49	0	2	3
1598	3	35	4	3	20	5	26	3	4	17	3	50	0	2	3
1599	3	35	4	3	20	5	26	3	4	17	3	50	0	2	3
1600	3	35	4	3	20	5	26	3	4	17	3	50	0	2	3
1601	3	35	4	3	20	5	26	3	4	17	3	50	0	2	3
1602	3	35	4	3	20	5	26	3	4	17	3	50	0	2	3
1603	3	35	4	3	20	5	26	3	4	17	3	50	0	2	3
1604	3	35	4	3	20	5	26	3	4	17	3	50	0	2	3
1605	3	35	4	3	20	5	26	3	4	17	3	50	0	2	3
1606	3	35	4	3	20	5	26	3	4	17	3	50	0	2	3
1607	3	35	4	3	20	5	26	3	4	17	3	50	0	2	3
1608	3	35	4	3	20	5	26	3	4	17	3	50	0	2	3
1609	3	35	4	3	20	5	26	3	4	17	3	50	0	2	3
1610	3	35	4	3	20	5	26	3	4	17	3	50	0	2	3
1611	3	35	4	3	20	5	26	3	4	17	3	50	0	2	3
1612	3	35	4	3	20	5	26	3	4	17	3	50	0	2	3
1613	3	35	4	3	20	5	26	3	4	17	3	50	0	2	3
1614	3	35	4	3	20	5	26	3	4	17	3	50	0	2	3
1615	3	35	4	3	20	5	26	3	4	17	3	50	0	2	3
1616	3	35	4	3	20	5	26	3	4	17	3	50	0	2	3
1617	3	35	4	3	20	5	26	3	4	17	3	50	0	2	3
1618	3	35	4	3	20	5	26	3	4	17	3	50	0	2	3
1619	3	35	4	3	20	5	26	3	4	17	3	50	0	2	3
1620	3	35	4	3	20	5	26	3	4	17	3	50	0	2	3
1621	3	35	4	3	20	5	26	3	4	17	3	50	0	2	3
1622	3	35	4	3	20	5	26	3	4	17	3	50	0	2	3
1623	3	35	4	3	20	5	26	3	4	17	3	50	0	2	3
1624	3	35	4	3	22	5	26	3	4	17	3	50	0	2	3
1625	3	35	4	3	22	5	26	3	4	17	3	50	0	2	3
1626	3	35	4	3	22	5	26	3	4	17	3	50	0	2	3
1627	3	35	4	3	22	5	26	3	4	17	3	50	0	2	3
1628	3	35	4	3	22	5	26	3	4	17	3	50	0	2	3
1629	3	35	4	3	22	5	26	3	4	17	3	50	0	2	3
1630	3	35	4	3	22	5	26	3	4	17	3	50	0	2	3
1631	3	35	4	3	22	5	26	3	4	17	3	50	0	2	3
1632	3	35	4	3	22	5	26	3	4	17	3	50	0	2	3
1633	3	35	4	3	22	5	26	3	4	17	3	50	0	2	3
1634	3	35	4	3	22	5	26	3	4	17	3	50	0	2	3
1635	3	35	4	3	22	5	26	3	4	17	3	50	0	2	3
1636	3	35	4	3	22	5	26	3	4	17	3	50	0	2	3
1637	3	35	4	3	22	5	26	3	4	17	3	50	0	2	3
1638	3	35	4	3	22	5	26	3	4	17	3	51	0	2	3
1639	3	35	4	3	22	5	26	3	4	17	3	52	0	2	3
1640	3	35	4	3	22	5	26	3	4	17	3	53	0	2	3
1641	3	35	4	3	22	5	26	3	4	17	3	53	0	2	3
1642	3	35	4	3	22	5	26	3	4	17	3	53	0	2	3
1643	3	35	4	3	22	5	26	3	4	17	3	53	0	2	3
1644	3	35	4	3	22	5	26	3	4	17	3	53	0	2	3
1645	3	35	4	3	22	5	26	3	4	17	3	53	0	2	3
1646	3	35	4	3	22	5	26	3	4	17	3	53	0	2	3
1647	3	35	4	3	22	5	27	3	4	17	3	53	0	2	3
1648	3	35	4	3	22	5	27	3	4	17	3	53	0	2	3
1649	3	35	4	3	22	5	27	3	4	17	3	53	0	2	3
1650	3	35	4	3	22	5	27	3	4	17	3	53	0	2	3
1651	3	35	4	3	22	5	27	3	4	17	3	53	0	2	3
1652	3	35	4	3	22	5	27	3	4	17	3	53	0	2	3
1653	3	35	4	3	22	5	27	3	4	17	3	53	0	2	3
1654	3	35	4	3	22	5	27	3	4	17	3	53	0	2	3
1655	3	35	4	3	22	5	27	3	4	17	3	54	0	2	3
1656	3	35	4	3	22	5	27	3	4	17	3	54	0	2	3
1657	3	35	4	3	22	5	27	3	4	17	3	54	0	2	3
1658	3	35	4	3	22	5	27	3	4	17	3	54	0	2	3
1659	3	35	4	3	22	5	27	3	4	17	3	54	0	2	3
1660	3	35	4	3	22	5	27	3	4	17	3	54	0	2	3
1661	3	35	4	3	22	5	27	3	4	17	3	54	0	2	3
1662	3	35	4	3	22	5	27	3	4	18	3	54	0	2	3
1663	3	35	4	3	22	5	27	3	4	18	3	54	0	2	3
1664	3	35	4	3	22	5	27	3	4	18	3	54	0	2	3
1665	3	35	4	3	22	5	27	3	4	18	3	54	0	2	3
1666	3	35	4	3	22	5	27	3	4	18	3	54	0	2	3
1667	3	35	4	3	22	5	27	3	4	18	3	54	0	2	3
1668	3	35	4	3	22	5	27	3	4	18	3	54	0	2	3
1669	3	35	4	3	22	5	27	3	4	18	3	54	0	2	3
1670	3	35	4	3	22	5	27	3	4	18	3	54	0	2	3
1671	3	35	4	3	22	5	27	3	4	18	3	54	0	2	3
1672	3	35	4	3	22	5	27	3	4	18	3	54	0	2	3
1673	3	35	4	3	22	5	27	4	4	18	3	54	0	2	3
1674	3	35	4	3	22	5	27	4	4	18	3	54	0	2	3
1675	3	35	4	3	22	5	28	4	4	18	3	54	0	2	3
1676	3	35	4	3	22	5	28	4	4	18	3	54	0	2	3
1677	3	35	4	3	22	5	28	4	4	18	3	54	0	2	3
1678	3	35	4	3	22	5	28	4	4	18	3	55	0	2	3
1679	3	35	4	3	22	5	28	4	4	18	3	56	0	2	3
1680	3	35	4	3	22	5	28	4	4	18	3	56	0	2	3
1681	3	35	4	3	22	5	28	4	4	18	3	56	0	2	3
1682	3	35	4	3	22	5	28	4	4	18	3	56	0	2	3
1683	3	35	4	3	22	5	28	4	4	18	3	56	0	2	3
1684	3	35	4	3	22	5	28	4	4	18	3	56	0	2	3
1685	3	35	4	3	22	5	28	4	4	18	3	56	0	2	3
1686	3	35	4	3	22	5	28	4	4	18	3	56	0	2	3
1687	3	35	4	3	22	5	28	4	4	18	3	56	0	2	3
1688	3	35	4	3	22	5	28	4	4	18	3	56	0	2	3
1689	3	35	4	3	22	5	28	4	4	18	3	56	0	2	3
1690	3	35	4	3	22	5	28	4	4	18	3	56	0	2	3
1691	3	35	4	3	22	5	28	4	4	18	3	56	0	2	3
1692	3	35	4	3	22	5	28	4	4	18	3	56	0	2	3
1693	3	35	4	3	22	5	28	4	4	18	3	56	0	2	3
1694	3	35	4	3	22	5	28	4	4	18	3	56	0	2	3
1695	3	35	4	3	22	5	28	4	4	18	3	56	0	2	3
1696	3	35	4	3	23	5	28	4	4	18	3	56	0	2	3
1697	3	35	4	3	23	5	28	4	4	18	3	56	0	2	3
1698	3	35	4	3	23	5	28	4	4	18	3	56	0	2	3
1699	3	35	4	3	23	5	28	4	4	18	3	56	0	2	3
1700	3	35	4	3	23	5	28	4	4	18	3	56	0	2	3
1701	3	35	4	3	23	5	28	4	4	18	3	56	0	2	3
1702	3	35	4	3	23	5	28	4	4	18	3	56	0	2	3
1703	3	35	4	3	23	5	28	4	4	18	3	56	0	2	3
1704	3	35	4	3	23	5	28	4	4	18	3	56	0	2	3
1705	3	35	4	3	23	5	28	4	4	18	3	56	0	2	3
1706	3	35	4	3	23	5	28	4	4	18	3	56	0	2	3
1707	3	35	4	3	23	5	28	4	4	18	3	56	0	2	3
1708	3	35	4	3	23	5	28	4	4	18	3	56	0	2	3
1709	3	35	4	3	23	5	28	4	4	18	3	56	0	2	3
1710	3	35	4	3	23	5	28	4	4	18	3	56	0	2	3
1711	3	35	4	3	23	5	28	4	4	18	3	56	0	2	3
1712	3	35	4	3	23	5	28	4	4	18	3	56	0	2	3
1713	3	35	4	3	23	5	28	4	4	18	3	56	0	2	3
1714	3	35	4	3	23	5	28	4	4	18	3	56	0	2	3
1715	3	35	4	3	23	5	28	4	4	18	3	56	0	2	3
1716	3	35	4	3	23	5	28	4	4	18	3	56	0	2	3
1717	3	35	4	3	23	5	28	4	4	18	3	56	0	2	3
1718	3	35	4	3	23	5	28	4	4	18	3	57	0	2	3
1719	3	35	4	3	23	5	28	4	4	18	3	57	0	2	3
1720	3	35	4	3	23	5	28	4	4	18	3	57	0	2	3
1721	3	35	4	3	23	5	28	4	4	18	3	57	0	2	3
1722	3	35	4	3	23	5	28	4	4	18	3	57	0	2	3
1723	3	35	4	3	23	5	28	4	4	18	3	57	0	2	3
1724	3	35	4	3	23	5	28	4	4	18	3	58	0	2	3
1725	3	35	4	3	23	5	28	4	4	18	3	59	0	2	3
1726	3	35	4	3	23	5	28	4	4	18	3	59	0	2	3
1727	3	35	4	3	23	5	28	4	4	18	3	59	0	2	3
1728	3	35	4	3	23	5	28	4	4	18	3	59	0	2	3
1729	3	35	4	3	23	5	28	4	4	18	3	59	0	2	3
1730	3	35	4	3	23	5	28	4	4	18	3	59	0	2	3
1731	3	35	4	3	23	5	28	4	4	18	3	59	0	2	3
1732	3	35	4	3	23	5	28	4	4	18	3	59	0	2	3
1733	3	35	4	3	23	6	28	4	4	18	3	59	0	2	3
1734	3	35	4	3	23	6	28	4	4	18	3	59	0	2	3
1735	3	35	4	3	23	6	28	4	4	18	3	59	0	2	3
1736	3	35	4	3	23	6	28	4	4	18	3	59	0	2	3
1737	3	35	4	3	23	6	28	4	4	18	3	59	0	2	3
1738	3	35	4	3	23	6	28	4	4	18	3	59	0	2	3
1739	3	35	4	3	23	6	28	4	4	18	3	59	0	2	3
1740	3	35	4	3	23	6	28	4	4	18	3	59	0	2	3
1741	3	35	4	3	23	6	29	4	4	18	3	59	0	2	3
1742	3	35	4	3	23	6	30	4	4	18	3	59	0	2	3
1743	3	35	4	3	23	6	30	4	4	18	4	59	0	2	3
1744	3	35	4	3	23	6	30	4	4	18	4	59	0	2	3
1745	3	35	4	3	23	6	30	4	4	18	4	59	0	2	3
1746	3	35	4	3	23	6	30	4	4	18	4	59	0	2	3
1747	3	35	4	3	23	6	30	4	4	18	4	59	0	2	3
1748	3	35	4	3	23	6	30	4	4	18	4	59	0	2	3
1749	3	35	4	3	23	6	30	4	4	18	4	59	0	2	3
1750	3	35	4	3	23	6	30	4	4	18	4	59	0	2	3
1751	3	36	4	3	23	6	30	4	4	18	4	59	0	2	3
1752	3	36	4	3	23	6	30	4	4	18	4	59	0	2	3
1753	3	36	4	3	23	6	30	4	4	18	4	59	0	2	3
1754	3	36	4	3	23	6	30	4	4	18	4	59	0	2	3
1755	3	36	4	3	23	6	30	4	4	18	4	59	0	2	3
1756	3	36	4	3	23	6	30	4	4	18	4	59	0	2	3
1757	3	36	4	3	23	6	30	4	4	18	4	59	0	2	3
1758	3	36	4	3	23	6	30	4	4	18	4	59	0	2	3
1759	3	36	4	3	23	6	30	4	4	18	4	59	0	2	3
1760	3	36	4	3	23	6	30	4	4	18	4	59	0	2	3
1761	3	36	4	3	23	6	30	4	4	18	4	59	0	2	3
1762	3	36	4	3	23	6	30	4	4	18	4	59	0	2	3
1763	3	36	4	3	23	6	30	4	4	18	4	59	0	2	3
1764	3	36	4	3	23	6	30	4	4	18	4	59	0	2	3
1765	3	36	4	3	23	6	30	4	4	18	4	59	0	2	3
1766	3	36	4	3	23	6	30	4	4	18	4	59	0	2	3
1767	3	36	4	3	23	6	30	4	4	18	4	59	0	2	3
1768	3	36	4	3	23	6	30	4	4	18	4	59	0	2	3
1769	3	36	4	3	23	6	31	4	4	18	4	59	0	2	3
1770	3	36	4	3	23	6	31	4	4	18	4	59	0	2	3
1771	3	36	4	3	23	6	31	4	4	18	4	59	0	2	3
1772	3	36	4	3	23	6	31	4	4	18	4	59	0	2	3
1773	3	36	4	3	23	6	31	4	4	18	4	59	0	2	3
1774	3	36	4	3	23	6	31	4	4	18	4	59	0	2	3
1775	3	36	4	3	23	6	31	4	4	18	4	59	0	2	3
1776	3	36	4	3	23	6	31	4	4	18	4	59	0	2	3
1777	3	36	4	3	23	6	31	4	4	18	4	59	0	2	5
1778	3	36	4	3	23	6	31	4	4	18	4	59	0	2	5
1779	3	36	4	3	23	6	31	4	4	18	4	59	0	2	6
1780	3	36	4	3	23	6	32	4	4	18	4	59	0	2	6
1781	3	36	4	3	23	6	32	4	4	18	4	59	0	2	6
1782	3	36	4	3	23	6	32	4	4	18	4	59	0	2	6
1783	3	36	4	3	23	6	32	4	4	18	4	59	0	2	6
1784	3	36	4	3	23	6	32	4	4	18	4	59	0	2	6
1785	3	36	4	3	23	6	32	4	4	18	4	59	0	2	6
1786	3	36	4	3	23	6	32	4	4	18	4	59	0	2	6
1787	3	36	4	3	23	6	32	4	4	18	4	59	0	2	6
1788	3	36	4	3	23	6	32	4	4	18	4	59	0	2	6
1789	3	36	4	3	23	6	33	4	4	18	4	59	0	2	6
1790	3	36	4	3	23	6	34	4	4	18	4	59	0	2	6
1791	3	36	4	3	23	6	34	4	4	18	4	59	0	2	6
1792	3	36	4	3	23	6	34	4	4	18	4	59	0	2	6
1793	3	36	4	3	23	6	34	4	4	18	4	59	0	2	6
1794	3	36	4	3	23	6	34	4	4	18	4	59	0	2	6
1795	3	36	4	3	23	6	34	4	4	18	4	59	0	2	6
1796	3	36	4	3	23	6	34	4	4	18	4	59	0	2	6
1797	3	36	4	3	23	6	34	4	4	18	4	59	0	2	6
1798	3	36	4	3	23	6	34	4	4	18	4	59	0	2	6
1799	3	36	4	3	23	6	34	4	4	18	4	59	0	2	6
1800	3	36	4	3	23	6	34	4	4	18	4	59	0	2	6
1801	3	36	4	3	23	6	34	4	4	18	4	59	0	2	6
1802	3	36	4	3	23	6	34	4	4	18	4	59	0	2	6
1803	3	36	4	3	23	6	34	4	4	18	4	59	0	2	6
1804	3	36	4	3	23	6	34	4	4	18	4	59	0	2	6
1805	3	36	4	3	23	6	35	4	4	18	4	59	0	2	6
1806	3	36	4	3	23	6	35	4	4	18	4	59	0	2	6
1807	3	36	4	3	23	7	35	4	4	18	4	59	0	2	6
1808	3	36	4	3	23	7	35	4	4	18	4	59	0	2	6
1809	3	36	4	3	23	7	35	4	4	18	4	59	0	2	6
1810	3	36	4	3	23	7	35	4	4	18	4	59	0	2	6
1811	3	36	4	3	23	7	35	4	4	18	4	59	0	2	6
1812	3	36	4	3	23	7	35	4	4	18	4	59	0	2	6
1813	3	36	4	3	23	7	35	4	4	18	4	59	0	2	6
1814	3	36	4	3	23	7	35	4	4	18	4	59	0	2	6
1815	3	36	4	3	23	7	35	4	4	18	4	59	0	2	6
1816	3	36	4	3	23	7	35	4	4	18	4	59	0	2	6
1817	3	36	4	3	23	7	35	4	4	18	4	59	0	2	6
1818	3	36	4	3	23	7	35	4	4	18	4	59	0	2	6
1819	3	36	4	3	23	7	36	4	4	18	4	59	0	2	6
1820	3	36	4	3	23	7	37	4	4	18	4	59	0	2	6
1821	3	36	4	3	23	7	37	4	4	18	4	59	0	2	6
1822	3	36	4	3	23	7	37	4	4	18	4	59	0	2	6
1823	3	36	4	3	23	7	37	4	4	18	4	59	0	2	6
1824	3	36	4	3	23	7	37	4	4	18	4	59	0	2	6
1825	3	36	4	3	23	7	37	4	4	18	4	59	0	2	6
1826	3	36	4	3	23	7	37	4	4	18	4	59	0	2	6
1827	3	36	4	3	23	7	37	4	4	18	4	59	0	2	6
1828	3	36	4	3	23	7	37	4	4	18	4	59	0	2	6
1829	3	36	4	3	23	7	37	4	4	18	4	59	0	2	6
1830	3	36	4	3	23	7	37	4	4	18	4	59	0	2	6
1831	3	36	4	3	23	7	37	4	4	18	4	59	0	2	6
1832	3	36	4	3	23	7	37	4	4	18	4	59	0	2	6
1833	3	36	4	3	23	7	37	4	4	18	4	59	0	2	6
1834	3	36	4	3	23	8	37	4	4	18	4	59	0	2	6
1835	3	36	4	3	23	8	37	4	4	18	4	59	0	2	6
1836	3	36	4	3	23	8	37	4	4	18	4	59	0	2	6
1837	3	36	4	3	23	8	37	4	4	18	4	59	0	2	6
1838	3	36	4	3	23	8	37	4	4	18	4	59	0	2	6
1839	3	36	4	3	23	8	37	4	4	18	4	59	0	2	6
1840	3	36	4	3	23	8	37	4	4	18	4	59	0	2	6
1841	3	36	4	3	23	8	37	4	4	18	4	59	0	2	6
1842	3	36	4	3	23	8	37	4	4	18	4	59	0	2	6
1843	3	36	4	3	23	8	37	4	4	18	4	59	0	2	6
1844	3	36	4	3	23	8	37	4	4	18	4	59	0	2	6
1845	3	36	4	3	23	8	37	4	4	18	4	59	0	2	6
1846	4	36	4	3	23	8	37	4	4	18	4	59	0	2	6
1847	4	36	4	3	23	8	37	4	4	18	4	59	0	2	6
1848	4	36	4	3	23	8	37	4	4	18	4	59	0	2	6
1849	4	36	4	3	23	8	37	4	4	18	4	59	0	2	6
1850	4	36	4	3	23	8	37	4	4	18	4	59	0	2	6
1851	4	36	4	3	23	8	37	4	4	18	4	59	0	2	6
1852	4	36	4	3	23	8	37	4	4	18	4	59	0	2	6
1853	4	36	4	3	23	8	37	4	4	18	4	59	0	2	6
1854	4	36	4	3	23	8	37	4	4	18	4	59	0	2	6
1855	4	36	4	3	23	8	37	4	4	18	4	59	0	2	6
1856	4	36	4	3	23	8	37	4	4	18	4	59	0	2	6
1857	4	36	4	3	23	8	37	4	4	18	4	59	0	2	6
1858	4	36	4	3	23	8	37	4	4	18	4	59	0	2	6
1859	4	36	4	3	23	8	37	4	4	18	4	59	0	2	6
1860	4	36	4	3	23	8	37	4	4	18	4	59	0	2	6
1861	4	36	4	3	23	8	37	4	4	18	4	59	0	2	6
1862	4	36	4	3	23	8	37	4	4	18	4	59	0	2	6
1863	4	36	4	3	23	8	37	4	4	18	4	59	0	2	6
1864	4	36	4	3	23	8	37	4	4	18	4	59	0	2	6
1865	4	36	4	3	23	8	37	4	4	18	4	59	0	2	6
1866	4	36	4	3	23	8	37	4	4	18	4	59	0	2	6
1867	4	36	4	3	23	8	37	4	4	18	4	59	0	2	6
1868	4	36	4	3	23	8	37	4	4	18	4	59	0	2	6
1869	4	36	4	3	23	8	37	4	4	18	4	59	0	2	6
1870	4	36	4	3	23	8	37	4	4	18	4	59	0	2	6
1871	4	36	4	3	23	8	37	4	4	18	4	59	0	2	6
1872	4	36	4	3	23	8	37	4	4	18	4	59	0	2	6
1873	4	36	4	3	23	8	37	4	4	18	4	59	0	2	6
1874	4	36	4	3	23	8	37	4	4	18	4	59	0	2	6
1875	4	37	4	3	23	8	37	4	4	18	4	59	0	2	6
1876	4	38	4	3	23	8	37	4	4	18	4	59	0	2	6
1877	4	38	4	3	23	8	37	4	4	18	4	59	0	2	6
1878	4	38	4	3	23	8	37	4	4	18	4	59	0	2	6
1879	4	38	4	3	23	8	37	4	4	18	4	59	0	2	6
1880	4	38	4	3	23	8	37	4	4	18	4	59	0	2	6
1881	4	38	4	3	23	8	37	4	4	18	4	59	0	2	6
1882	4	38	4	3	23	8	37	4	4	18	4	59	0	2	6
1883	4	38	4	3	23	8	37	4	4	18	4	59	0	2	6
1884	4	38	4	3	23	8	37	4	4	18	4	59	0	2	6
1885	4	38	4	3	23	8	37	4	4	18	4	59	0	2	6
1886	4	38	4	3	23	8	37	4	4	18	4	59	0	2	6
1887	5	38	4	3	23	8	37	4	4	18	4	59	0	2	6
1888	5	38	4	3	23	8	37	4	4	18	4	59	0	2	6
1889	5	38	4	3	23	8	37	4	4	18	4	59	0	2	6
1890	5	38	4	3	23	8	37	4	4	18	5	59	0	2	6
1891	5	38	4	3	23	8	37	4	4	18	5	59	0	2	6
1892	5	38	4	3	23	8	37	4	4	18	5	59	0	2	6
1893	5	38	4	3	23	8	37	4	4	18	5	59	0	2	6
1894	5	38	4	3	23	8	37	4	4	18	5	59	0	2	6
1895	5	38	4	3	23	8	37	4	4	18	5	59	0	2	6
1896	5	38	4	3	23	8	37	4	4	18	5	60	0	2	6
1897	5	38	4	3	23	8	37	4	4	18	5	60	0	2	6
1898	5	38	4	3	23	8	37	4	4	18	5	60	0	2	6
1899	5	38	4	3	23	8	37	4	4	18	5	60	0	2	6
1900	5	38	4	3	23	8	37	4	4	18	5	60	0	2	6
1901	5	38	4	3	23	8	37	4	4	18	5	60	0	2	6
1902	5	38	4	3	23	8	37	4	4	18	5	60	0	2	6
1903	5	38	4	3	23	8	37	4	4	18	5	60	0	2	6
1904	5	38	4	3	23	8	37	4	4	18	5	60	0	2	6
1905	5	38	4	3	23	8	37	4	4	18	5	60	0	2	6
1906	5	38	4	3	23	8	37	4	4	18	5	60	0	2	6
1907	5	38	4	3	23	8	37	4	4	18	5	60	0	2	6
1908	5	38	4	3	23	8	37	4	4	18	5	60	0	2	6
1909	5	38	4	3	23	8	37	4	4	18	5	60	0	2	6
1910	5	38	4	3	23	8	37	4	4	18	5	60	0	2	6
1911	5	38	4	3	23	8	37	4	4	18	5	60	0	2	6
1912	5	38	4	3	23	8	37	4	4	18	5	60	0	2	6
1913	5	38	4	3	23	8	37	4	4	18	5	60	0	2	6
1914	5	38	4	3	23	8	38	4	4	18	5	60	0	2	6
1915	5	38	4	3	23	8	40	4	4	18	5	60	0	2	6
1916	5	38	4	3	23	8	40	4	4	18	5	60	0	2	6
1917	5	38	4	3	23	8	40	4	4	18	5	60	0	2	6
1918	5	38	4	3	23	8	40	4	4	18	5	60	0	2	6
1919	5	38	4	3	23	8	40	4	4	18	5	60	0	2	6
1920	5	38	4	3	23	8	40	4	4	18	5	60	0	2	6
1921	5	38	4	3	23	8	40	4	4	18	5	60	0	2	6
1922	5	38	4	3	23	8	40	4	4	18	5	60	0	2	7
1923	5	38	4	3	23	8	40	4	4	18	5	60	0	2	7
1924	5	38	4	3	23	8	40	4	4	18	5	60	0	2	7
1925	5	38	4	3	23	8	41	4	4	18	5	60	0	2	7
1926	5	38	4	3	23	8	41	4	4	18	5	60	0	2	7
1927	5	38	4	3	23	8	41	4	4	18	5	60	0	2	7
1928	5	38	4	3	23	8	41	4	4	18	5	60	0	2	7
1929	5	38	4	3	23	8	41	4	4	18	5	60	0	2	7
1930	5	38	4	3	23	8	41	4	4	18	5	60	0	2	7
1931	5	38	4	3	23	8	41	4	4	18	5	60	0	2	7
1932	5	38	4	3	23	8	41	4	4	18	5	60	0	2	7
1933	5	38	4	3	23	8	41	4	4	18	5	60	0	2	7
1934	5	38	4	3	23	8	41	4	4	18	5	60	0	2	7
1935	5	38	4	3	23	8	41	4	4	18	5	60	0	2	7
1936	5	38	4	3	23	8	41	4	4	18	5	60	0	2	7
1937	5	38	4	3	23	8	41	4	4	18	5	60	0	2	7
1938	5	38	4	3	23	8	41	4	4	18	5	60	0	2	7
1939	5	38	4	3	23	8	41	4	4	18	5	60	0	2	7
1940	5	38	4	3	23	8	41	4	4	18	5	60	0	2	7
1941	5	38	4	3	23	8	41	4	4	18	5	60	0	2	7
1942	5	38	4	3	23	8	41	4	4	18	5	60	0	2	7
1943	5	38	4	3	23	8	41	4	4	18	5	60	0	2	7
1944	5	38	4	3	23	8	41	4	4	18	5	60	0	2	7
1945	5	38	4	3	23	8	41	4	4	18	6	60	0	2	7
1946	5	38	4	3	23	8	41	4	4	18	6	60	0	2	7
1947	5	38	4	3	23	8	41	4	4	18	6	60	0	2	7
1948	5	38	4	3	23	8	41	4	4	18	6	60	0	2	7
1949	5	38	4	3	23	8	41	4	4	18	6	60	0	2	7
1950	5	38	4	3	23	8	41	4	4	18	6	60	0	2	7
1951	5	38	4	3	23	8	41	4	4	18	6	60	0	2	7
1952	5	38	4	3	23	8	41	4	4	18	6	60	0	2	7
1953	5	38	4	3	23	8	41	4	4	18	6	60	0	2	7
1954	5	38	4	3	23	8	41	4	4	19	6	60	0	2	7
1955	5	38	4	3	23	8	41	4	4	19	6	60	0	2	7
1956	5	38	4	3	23	8	41	4	4	20	6	60	0	2	7
1957	5	38	4	3	23	8	41	4	4	20	6	60	0	2	7
1958	5	38	4	3	23	8	41	4	4	20	6	60	0	2	7
1959	5	38	4	3	23	8	41	4	4	20	6	60	0	2	7
1960	5	38	4	3	23	8	41	4	4	20	6	60	0	2	7
1961	5	38	4	3	23	8	41	4	4	20	6	60	0	2	7
1962	5	38	4	3	23	8	41	4	4	20	6	60	0	2	7
1963	5	38	4	3	23	8	41	4	4	20	6	60	0	2	7
1964	5	38	4	3	23	8	41	4	4	20	6	60	0	2	7
1965	5	38	4	3	23	8	41	4	4	20	6	60	0	2	7
1966	5	38	4	3	23	8	41	4	4	20	6	60	0	2	7
1967	5	38	4	3	23	8	41	4	4	20	6	60	0	2	7
1968	5	38	4	3	23	8	41	4	4	20	6	60	0	2	7
1969	5	38	4	3	23	8	41	4	4	20	6	60	0	2	7
1970	5	38	4	3	23	8	41	4	4	20	6	60	0	2	7
1971	5	38	4	3	23	8	41	4	4	20	6	60	0	2	7
1972	5	38	4	3	23	8	41	4	4	20	6	60	0	2	7
1973	5	38	4	3	23	8	41	4	4	20	6	60	0	2	7
1974	5	38	4	3	23	8	41	4	4	20	6	60	0	2	7
1975	5	38	4	3	23	8	41	4	4	20	6	60	0	2	7
1976	5	38	4	3	23	8	41	4	4	20	6	60	0	2	7
1977	5	38	4	3	23	8	41	4	4	20	6	60	0	2	7
1978	5	38	4	3	23	8	41	4	4	20	6	60	0	2	7
1979	5	39	4	3	23	8	41	4	4	20	6	60	0	2	7
1980	5	39	4	3	23	8	41	4	4	20	6	60	0	2	7
1981	5	39	4	3	23	8	41	4	4	21	6	60	0	2	7
1982	5	39	4	3	23	8	41	4	4	22	6	60	0	2	7
1983	5	39	4	3	23	8	41	4	4	22	6	60	0	2	7
1984	5	39	4	3	23	8	41	4	4	22	6	60	0	2	7
1985	5	39	4	3	23	8	41	4	4	22	6	60	0	2	7
1986	5	39	4	3	23	8	41	4	4	22	6	60	0	2	7
1987	5	39	4	3	23	8	41	4	4	22	6	60	0	2	7
1988	5	39	4	3	23	8	41	4	4	22	6	60	0	2	7
1989	5	39	4	3	23	8	41	4	4	22	6	60	0	2	7
1990	5	39	4	3	23	8	41	4	4	22	6	60	0	2	7
1991	5	39	4	3	23	8	41	4	4	22	6	60	0	2	7
1992	5	39	4	3	23	8	41	4	4	22	6	60	0	2	7
1993	5	39	4	3	23	8	41	4	4	22	6	60	0	2	7
1994	5	39	4	3	23	8	41	4	4	22	6	60	0	2	7
1995	5	39	4	3	23	8	41	4	4	22	6	60	0	2	7
1996	5	39	4	3	23	8	41	4	4	22	6	60	0	2	7
1997	5	39	4	3	23	8	41	4	4	22	6	60	0	2	7
[truncated: 1,603 more rows]

## Sheet: 1E
	Responses
Dose	Animal A	Animal B	Animal C	Animal D	Animal E
0.1	27	84	7	11	37
1	16	113	18	23	43
3	23	116	6	15	98
4	34.5	102	21.5	9	73
5	23	120	10	8	25
6	21	88	5	7	10

## Sheet: 1F
Cocaine Dose (mg/kg/delivery)	Intake (mg/kg/session)
	Animal A	Animal B	Animal C	Animal D	Animal E
0.1	1.1	3	0.3	0.4	1.2
1	7	31	8	9	12
3	33	105	9	18	102
4	58	128	36	16	106
5	55	170	25	15	55
6	48	150	12	18	24

## Sheet: 1G
	1 hour								2 hour								3 hour
Time (min)	Animal A	Animal B	Animal C	Animal D	Animal E	Animal F	Animal G	Animal H	Animal A	Animal B	Animal C	Animal D	Animal E	Animal F	Animal G	Animal H	Animal A	Animal B	Animal C	Animal D	Animal E	Animal F	Animal G	Animal H
1	0	0	5	0	0	0	0	0	0	0	0	0	0	0	0	0	0	0	0	0	0	0	0	0
2	0	0	9	0	0	0	0	0	0	0	0	0	0	2	0	0	0	0	0	0	0	0	0	0
3	0	2	0	0	0	0	0	0	0	0	0	0	0	0	0	0	0	0	1	0	0	0	0	4
4	2	0	0	0	0	1	0	0	0	0	6	0	0	1	0	0	0	0	0	0	0	0	0	0
5	0	0	0	0	0	0	0	1	0	0	0	0	0	0	0	0	0	0	0	0	0	0	0	0
6	0	0	0	0	0	0	1	0	0	0	0	0	0	2	0	1	1	0	5	0	0	0	0	1
7	0	0	0	0	0	0	0	0	0	0	1	0	1	0	0	0	0	2	21	0	0	4	0	0
8	0	0	0	0	0	0	0	0	0	0	0	0	0	0	0	0	0	0	3	0	0	0	0	0
9	0	0	0	0	0	0	0	0	0	0	2	0	0	0	0	0	0	0	0	0	0	0	0	0
10	0	0	0	1	0	0	0	2	0	0	0	0	0	3	0	0	0	0	2	2	0	0	0	0
11	0	0	0	0	0	0	0	2	0	1	0	0	1	0	0	4	0	0	0	0	0	0	0	1
12	0	0	0	0	0	0	0	3	0	0	0	0	0	1	0	0	0	0	0	0	1	0	0	0
13	0	0	0	0	0	0	0	0	0	0	0	0	0	3	0	0	0	0	0	0	0	1	0	0
14	1	0	0	0	0	0	0	1	0	0	4	0	0	2	0	0	0	0	9	0	0	2	0	0
15	2	0	0	0	0	0	0	1	0	0	0	1	0	3	0	2	0	0	18	0	0	0	0	0
16	0	0	0	0	0	0	0	0	0	0	0	0	0	1	0	4	1	0	40	0	1	0	0	0
17	0	0	0	0	0	0	0	1	0	0	5	0	0	1	0	0	0	0	13	0	0	0	0	4
18	0	0	1	0	0	1	0	0	0	0	5	0	0	0	1	4	0	0	4	0	0	0	0	0
19	0	0	0	0	0	0	0	5	0	0	0	0	0	0	0	0	0	0	0	0	0	0	0	0
20	0	0	1	0	0	0	4	1	1	0	0	0	0	0	0	1	0	0	0	0	0	0	0	0
21	0	0	3	0	0	2	0	0	0	0	6	0	0	2	0	0	0	0	0	1	0	0	0	0
22	0	0	0	0	0	3	0	0	0	0	0	0	0	0	0	5	0	0	0	0	0	0	0	0
23	0	0	0	0	1	0	0	0	0	0	0	0	0	0	0	0	0	0	0	0	0	1	0	1
24	1	0	0	2	0	0	0	1	0	0	0	0	0	0	0	0	0	0	1	0	0	0	0	0
25	1	0	2	0	1	0	0	2	0	0	0	0	0	1	0	2	0	0	0	0	0	0	0	0
26	0	1	8	0	0	0	0	0	0	0	0	0	0	0	0	0	0	0	0	0	0	0	0	0
27	1	0	0	0	0	0	0	0	0	0	0	0	0	0	0	7	0	0	0	0	0	0	0	0
28	1	0	0	0	0	0	0	0	1	0	0	0	0	2	0	0	0	0	0	0	0	0	0	0
29	0	0	0	0	0	0	0	0	0	0	0	0	0	0	0	0	0	0	2	0	0	0	0	3
30	0	0	0	0	0	0	0	1	0	1	5	0	2	0	0	0	0	0	0	0	0	0	0	0
31	0	0	12	0	0	0	0	3	0	0	0	0	0	0	0	1	0	0	0	0	1	0	0	1
32	2	0	0	0	0	0	0	3	0	0	1	0	0	0	0	0	0	0	0	0	0	0	0	2
33	0	0	1	0	0	0	0	0	0	0	0	0	0	1	0	1	0	0	0	1	0	0	0	0
34	0	0	1	0	0	0	0	0	0	1	0	0	0	2	0	0	0	0	1	0	0	0	0	0
35	1	0	14	0	0	0	0	4	0	0	0	0	0	0	0	1	0	0	1	0	0	0	0	0
36	0	0	1	0	0	0	0	1	1	0	4	0	0	0	0	0	0	0	0	0	0	1	0	1
37	0	0	1	0	0	0	0	0	0	0	0	0	0	0	0	2	0	0	0	0	0	0	0	0
38	0	0	0	0	0	0	0	4	1	0	0	0	0	0	0	0	0	1	1	0	0	0	0	4
39	0	0	0	0	0	0	0	1	0	0	0	0	0	0	0	3	0	0	3	0	0	1	0	0
40	3	0	1	0	0	0	0	2	0	1	1	0	0	0	0	0	0	0	2	0	0	0	0	1
41	1	0	2	0	0	0	0	13	0	0	5	0	0	0	1	0	0	0	0	0	1	0	0	0
42	1	0	7	0	0	0	0	2	1	0	11	0	0	0	0	0	0	0	0	0	0	2	0	0
43	0	0	1	0	0	0	0	1	0	0	5	0	0	0	0	0	0	0	0	0	0	0	0	1
44	0	0	6	0	0	0	1	0	0	0	5	0	0	1	0	2	0	0	3	0	0	0	0	0
45	1	0	0	0	0	0	0	1	0	0	3	0	0	1	0	0	0	0	3	0	3	0	0	1
46	1	0	4	0	1	0	0	5	0	0	0	0	0	0	0	0	0	0	0	0	2	0	2	0
47	1	0	2	0	0	0	0	0	0	0	9	3	0	0	0	0	0	0	0	0	0	5	0	1
48	0	0	0	0	0	0	0	6	0	0	5	0	0	1	0	0	0	0	0	0	0	2	0	2
49	1	0	1	0	1	0	0	9	0	0	0	0	0	0	0	0	0	0	2	0	2	2	0	0
50	0	0	1	0	0	0	0	4	0	0	13	0	0	0	0	0	0	0	0	0	0	0	0	0
51	2	0	0	0	0	0	0	4	0	0	0	0	0	0	0	0	1	0	0	0	0	0	0	1
52	0	0	0	0	1	0	0	4	0	0	0	0	0	0	0	0	2	0	0	0	0	1	0	0
53	0	0	0	0	0	0	0	2	1	0	2	0	0	0	0	0	0	0	0	0	0	1	0	0
54	1	0	0	0	0	0	0	2	0	0	0	0	0	0	0	6	2	0	0	0	0	0	0	0
55	2	0	0	0	0	0	0	0	0	0	4	0	0	0	0	0	0	0	0	0	0	0	0	2
56	1	0	1	0	0	0	0	3	1	0	0	0	0	0	0	0	0	0	0	0	0	0	0	0
57	1	0	1	0	0	0	0	1	0	0	1	0	0	0	0	0	1	0	0	0	0	0	0	0
58	7	0	0	0	0	0	0	4	1	0	0	0	0	1	0	0	0	0	0	0	1	2	0	0
59	0	0	0	0	0	0	0	8	0	0	2	0	0	0	0	0	0	0	0	0	0	1	0	1
60	5	0	0	0	0	0	0	7	0	0	0	0	0	5	0	0	1	0	0	0	0	0	0	0
61									0	0	0	0	1	0	0	1	1	0	0	0	0	1	0	0
62									0	0	0	1	1	0	0	0	2	0	0	0	0	0	0	1
63									0	0	0	0	0	0	0	1	1	0	0	0	0	0	0	0
64									0	0	1	0	0	0	1	0	1	0	1	0	0	0	0	0
65									0	0	0	0	0	0	0	0	0	0	0	0	0	2	0	3
66									0	0	1	0	0	0	0	1	0	0	0	0	0	1	0	0
67									3	0	7	0	0	0	0	0	0	0	0	0	0	0	0	0
68									0	0	0	0	0	0	0	0	0	0	0	0	0	0	0	2
69									0	0	0	0	0	0	0	0	0	0	0	0	0	0	0	1
70									0	0	3	0	0	1	0	0	0	0	1	0	0	0	0	0
71									0	0	0	0	0	0	0	0	0	0	1	0	0	0	0	0
72									2	0	0	4	0	0	0	0	1	0	0	0	0	0	0	2
73									0	0	0	0	0	5	0	6	0	0	0	0	0	2	0	3
74									2	0	0	0	0	1	0	0	0	0	1	0	0	1	0	0
75									0	0	8	0	0	0	0	0	0	0	0	0	2	0	0	0
76									1	0	1	0	0	0	0	2	5	0	0	0	0	2	0	0
77									2	0	10	0	0	1	0	1	0	0	0	0	0	0	0	0
78									0	0	1	0	0	0	0	1	1	0	1	0	0	0	0	2
79									1	0	0	0	0	0	0	2	1	2	0	0	0	0	0	3
80									0	0	0	0	0	0	0	0	0	0	0	0	0	0	0	3
81									0	0	2	0	0	0	0	12	0	0	0	0	1	0	0	14
82									0	0	0	0	0	0	0	0	0	0	0	0	0	2	0	2
83									0	0	0	0	0	0	0	5	3	0	2	0	0	1	0	2
84									0	0	0	0	0	0	0	0	0	0	0	0	1	1	0	1
85									3	0	5	0	0	0	0	3	1	0	9	0	0	0	0	1
86									0	0	4	0	0	1	0	6	0	0	0	2	0	1	3	0
87									0	0	0	0	0	0	0	0	1	0	0	0	0	0	0	0
88									0	0	1	0	0	0	0	0	0	0	0	0	0	0	0	0
89									0	0	2	0	0	0	0	2	0	0	0	0	0	0	0	1
90									1	1	0	0	0	1	0	0	0	0	0	0	0	4	0	0
91									0	0	2	0	0	0	0	3	1	0	0	0	0	0	0	2
92									0	0	0	0	1	0	0	0	4	0	0	0	0	2	0	0
93									0	0	1	0	0	0	0	0	1	0	0	0	0	0	0	0
94									3	0	0	0	0	0	0	0	0	0	0	0	1	0	0	0
95									0	0	0	0	0	0	0	0	6	0	0	0	0	0	0	0
96									1	0	0	0	1	0	0	1	0	0	0	0	0	2	0	0
97									1	0	0	0	0	0	0	0	2	0	0	0	0	0	0	0
98									1	0	1	0	0	0	0	0	0	0	0	0	3	0	0	0
99									0	0	0	0	0	0	0	1	0	0	0	0	1	2	0	0
100									0	0	1	1	0	1	0	1	2	0	0	0	0	0	0	0
101									1	0	0	3	0	3	0	0	0	0	0	0	1	0	0	0
102									0	0	3	0	0	0	0	2	1	0	0	0	0	0	0	0
103									2	0	0	0	0	0	0	0	0	0	0	0	0	0	0	2
104									0	0	0	0	0	0	0	1	6	0	0	0	0	0	1	1
105									0	1	0	0	0	0	0	0	9	0	1	0	3	1	0	0
106									1	0	0	0	0	0	0	2	0	0	0	0	2	0	0	0
107									0	0	1	0	0	0	2	1	5	0	1	0	0	0	0	0
108									0	0	0	0	0	0	0	0	3	0	1	0	0	0	0	0
109									0	0	2	0	0	0	0	1	10	0	1	0	0	1	0	0
110									1	0	4	0	0	0	0	0	5	0	0	0	2	0	0	0
111									0	0	1	0	0	1	0	0	9	0	0	0	0	0	0	0
112									0	0	5	0	0	0	0	0	4	0	1	0	0	1	0	0
113									1	0	1	0	0	0	0	0	3	0	0	0	0	2	0	1
114									0	0	0	0	0	0	0	0	5	0	0	0	0	0	0	0
115									5	0	2	0	0	0	0	0	2	0	0	0	0	0	0	0
116									4	0	0	0	0	0	0	2	1	0	0	0	0	0	0	2
117									8	0	0	0	0	0	0	1	2	0	3	0	0	1	0	0
118									0	0	0	0	0	0	0	2	4	0	3	0	0	0	0	0
119									0	0	0	0	0	2	0	0	1	2	1	0	0	0	0	2
120									0	0	6	0	0	0	0	0	1	0	0	0	0	0	0	0
121																	0	0	0	0	0	0	0	0
122																	1	0	0	0	0	0	0	3
123																	2	0	3	0	0	0	0	4
124																	4	0	0	2	0	3	0	0
125																	1	0	0	0	0	0	0	0
126																	2	0	0	0	0	0	0	0
127																	0	0	0	0	0	0	0	1
128																	0	0	0	0	0	0	0	1
129																	1	0	0	0	1	1	0	0
130																	0	0	0	0	0	0	0	8
131																	1	0	0	0	0	0	0	0
132																	0	0	0	0	0	0	0	0
133																	3	0	1	0	0	0	0	5
134																	2	0	2	0	0	0	0	1
135																	0	0	0	0	0	0	0	3
136																	0	0	0	0	0	0	0	0
137																	5	0	0	0	0	0	0	6
138																	2	0	0	0	0	0	0	0
139																	1	0	0	0	0	1	0	1
140																	1	0	5	0	0	0	0	0
141																	5	0	0	0	0	4	0	0
142																	2	0	4	0	0	4	0	1
143																	3	0	0	0	2	4	0	3
144																	0	0	1	0	0	0	0	1
145																	2	0	0	0	0	2	0	0
146																	1	0	0	0	0	1	0	1
147																	1	0	0	1	0	1	0	0
148																	0	0	0	0	1	0	0	0
149																	0	0	0	1	1	0	0	0
150																	0	0	0	0	0	0	0	0
151																	0	0	0	0	0	0	0	2
152																	1	0	0	0	0	0	0	0
153																	0	0	0	0	1	0	0	0
154																	1	0	0	1	0	0	0	3
155																	0	0	0	0	0	0	0	0
156																	1	0	0	0	0	1	0	0
157																	2	0	2	0	0	0	0	0
158																	0	0	0	0	0	0	0	0
159																	5	0	0	0	0	0	0	0
160																	0	0	0	0	0	0	0	0
161																	1	0	0	0	0	2	0	1
162																	0	0	0	0	0	1	0	0
163																	0	0	0	0	0	0	0	0
164																	0	0	0	0	1	0	0	0
165																	0	0	0	0	0	0	0	0
166																	0	0	0	0	1	0	0	0
167																	0	0	0	0	0	0	0	1
168																	6	0	0	0	0	1	0	0
169																	1	0	0	0	2	0	0	0
170																	2	0	0	0	0	0	0	0
171																	0	0	0	0	0	0	0	0
172																	2	0	0	0	0	0	4	0
173																	1	0	1	0	0	0	0	2
174																	1	0	0	0	0	1	0	0
175																	0	0	0	0	0	0	0	0
176																	1	0	0	0	0	0	0	1
177																	0	0	0	0	0	1	0	5
178																	0	0	1	0	0	1	0	0
179																	0	0	0	1	0	0	0	0
180																	0	0	0	0	0	4	0	0

## Sheet: 1H
	1 hour session					2 hour session					3 hour session
	Reinforcers/minute (30 minute bins)
Time (min)	Animal A	Animal B	Animal C	Animal D	Animal E	Animal A	Animal B	Animal C	Animal D	Animal E	Animal A	Animal B	Animal C	Animal D	Animal E
30	0.133333	0.3	0.033333	0.1	0.266667	0.033333	0.4	0.066667	0.3	0.266667	0.033333	0.866667	0.033333	0.066667	0.133333
60	0.433333	0.666667	0.033333	0	1.13333	0.1	0.633333	0	0.166667	0.166667	0.1	0.266667	0.133333	0.233333	0.233333
90						0.233333	0.433333	0.033333	0.166667	0.4	0.266667	0.166667	0.066667	0.266667	0.5
120						0.333333	0.366667	0.033333	0.1	0.266667	1.06667	0.166667	0.166667	0.2	0.166667
150											0.566667	0.2	0.066667	0.233333	0.433333
180											0.3	0.066667	0.066667	0.166667	0.166667

## Sheet: 1I
	Normalized Intake
	1 hour	2 hour	3 hour
Animal A	128.177	144.828	482.759
Animal B	8.83978	300	1600
Animal C	282.873	171.875	162.5
Animal D	4.41989	800	600
Animal E	79.558	44.4444	33.3333
Animal F	35.3591	550	150
Animal G	26.5193	66.6667	1633.33
Animal H	234.254	124.528	132.076

## Sheet: 2C
Saline	Cocaine
0	818.023
0	200.938
0	28.76
0	340.142
0	9367.67
-0.178	88.012
	8849.75
	24962
	102.63
	13576.1
	10486.2

## Sheet: 2D
	Rate of Intake (mg/kg/min)	[Plasma Cocaine] (log ng/mL)
	3.18054	2.91277
	1.2706	2.30306
	0.125786	1.45879
	0.68323	2.53166
	7.48374	3.97163
	0.353982	1.94454
	5.07309	3.94693
	7.10368	4.39728
	2.1149	2.01127
	4.82254	4.13278
	4.3826	4.02062

## Sheet: 3B
	Saline						Cocaine
	Animal A	Animal B	Animal C	Animal D	Animal E	Animal F	Animal G	Animal H	Animal I	Animal J	Animal K	Animal L	Animal M	Animal N
FR1	104	438	865	155.3	65.67	424.7	18	101.7	184.7	316	240	564	165.7	282.3
FR2	120.7	19	236	178.3	206.3	359	17	1049	396.7	786.3	428	855	395	1278
FR5	116	39.67	106.3	242	85.33	93.67	16.33	866	913.3	608	366.3	1040	957.7	2053
FR20	13	24	187	28	60	70.5	9.5		54.5	901	365.5	1014	728	1766

[truncated: 5 more sheets: 4C, 4D, 5D, 5E, 5F]
